# Supplementary material for: An App for Classifying Personal Mental Illness at Workplace Using Fit Statistics and Convolutional Neural Networks: Survey-Based Quantitative Study
Source: JMIR Mhealth Uhealth. 2020 Jul 31;8(7):e17857. doi: 10.2196/17857 (PMC7428910; doi:10.2196/17857)
Supplement: Multimedia Appendix 2 [file mhealth_v8i7e17857_app2.xlsx]

## Sheet: 工作表1
A1	A2	A3	A4	A5	A6	A7	A8	A9	A10	A11N	A12N	A13N	A14	A15	A16	A17	A18	A19	A20	A21	A22	A23	A24	B1	B2	B3	B4	B5	B6	B7	B8	B9	B10	B11	B12	B13	B14	B15	B16	B17	B18	B19	B20	年齡組距	醫院	A	B	C	D
5	5	5	5	4	4	2	2	2	2	4	4	4	2	2	2	2	2	2	2	2	2	3	3	2	2	3	2	2	3	3	4	3	2	2	3	2	3	2	2	1	2	2	4	2	阮綜合	-0.10861	2.80159	-0.28469	-1.34654
4	4	4	4	4	4	2	2	4	2	3	4	4	2	2	2	2	2	2	2	4	2	2	2	4	2	2	2	2	2	2	3	3	2	3	2	2	2	2	2	2	3	2	4	3	淡馬	-0.18899	0.66728	-1.2389	-1.19342
3	4	2	3	4	4	3	2	4	5	3	3	4	3	4	4	3	2	4	5	4	3	4	4	3	2	4	3	3	2	4	3	3	2	3	3	3	2	2	2	1	4	3	5	1	北馬	-0.45108	-1.31451	0.50101	1.00748
4	4	4	3	3	3	3	3	3	3	3	3	3	3	3	3	3	3	3	3	4	3	3	4	3	3	4	3	3	3	3	3	4	3	4	3	4	4	4	4	4	4	4	4	1	北馬	1.88195	-0.66056	-0.02796	-0.2686
3	4	4	4	4	3	3	3	3	3	3	3	3	3	3	3	3	3	3	3	4	2	3	4	2	2	5	3	3	4	2	3	3	3	4	3	3	3	4	2	3	3	3	4	1	北馬	0.99266	-0.2894	0.12178	-0.17543
4	4	4	4	4	4	3	3	3	3	3	3	3	3	3	2	2	4	4	4	4	4	3	4	2	2	2	2	2	2	2	2	2	2	2	2	2	2	2	2	2	2	2	2	2	北馬	-0.52498	-0.03448	-0.66594	0.88427
4	4	4	4	4	3	4	4	3	3	3	3	3	3	3	3	3	3	3	3	4	3	3	4	2	2	2	2	2	2	2	2	2	2	2	2	2	2	2	2	2	2	2	2	3	北馬	-0.49488	-0.24629	0.23356	-0.34379
4	4	4	4	4	3	4	4	4	4	3	3	3	4	4	5	4	4	4	5	4	3	3	4	5	2	5	5	2	3	4	4	4	3	4	4	5	3	4	3	3	4	3	5	1	奇美	1.42748	0.06749	1.13944	1.3105
3	4	5	5	5	5	1	5	5	3	3	3	3	3	3	3	3	3	3	3	3	3	3	3	3	3	3	3	3	3	3	3	3	3	3	3	3	3	3	3	3	3	3	3	4	高長	0.98433	1.15457	-0.25976	-0.65806
3	3	4	4	4	4	5	5	5	5	3	3	3	5	5	4	4	5	5	5	4	3	4	4	4	2	1	1	1	1	1	5	5	4	3	2	3	1	3	3	3	5	4	5	3	高醫	0.56463	-1.12974	1.36921	1.99277
4	4	4	4	4	4	3	3	4	2	3	3	3	2	3	3	3	3	3	3	4	4	3	3	4	3	5	3	3	4	3	4	3	2	5	4	3	4	5	3	3	5	3	5	1	淡馬	1.83562	0.52443	-0.71629	-0.25347
4	4	3	3	3	4	3	4	4	3	3	3	3	3	3	3	3	3	3	4	4	2	4	4	3	2	4	2	4	4	2	4	3	2	2	2	2	2	3	2	2	2	2	4	2	淡馬	0.01837	-0.99374	0.09688	0.33113
3	4	4	4	4	3	3	3	3	3	3	3	3	3	3	3	3	2	3	3	4	3	2	2	3	3	3	2	2	2	3	2	2	2	2	3	3	3	3	3	2	2	3	3	3	淡馬	0.11902	-0.28385	0.11374	-1.02232
3	3	3	3	3	3	3	3	3	3	3	3	3	3	3	3	3	3	3	4	3	3	3	3	2	3	5	3	3	3	3	3	4	3	3	3	3	3	5	3	3	3	4	4	2	小港	1.04621	-2.00289	0.20088	-0.24794
4	4	4	4	4	4	4	4	4	4	3	3	3	3	3	5	4	5	5	5	3	4	3	3	4	4	4	4	2	4	4	4	4	1	4	4	4	4	4	4	4	4	4	4	2	阮綜合	1.76765	0.16087	0.46119	1.78164
3	3	3	3	3	2	2	3	3	3	3	3	3	2	2	2	2	3	3	3	2	2	2	2	2	3	4	2	2	4	4	3	4	3	3	3	2	4	4	2	2	3	2	4	1	奇美	0.55902	-2.06882	-0.6256	-0.48888
4	4	4	3	3	3	4	3	3	2	3	3	3	3	3	2	2	3	3	3	3	3	2	3	3	2	3	2	2	2	3	3	3	2	2	3	2	2	2	2	2	2	2	3	2	奇美	-0.334	-0.78681	-0.22423	-0.52603
4	4	3	3	3	3	4	3	3	3	3	3	3	3	3	3	3	3	3	3	4	4	4	4	3	3	3	3	3	3	3	3	3	3	3	3	3	2	2	2	1	3	3	3	1	部南	-0.12459	-1.25448	0.28122	-0.69824
4	4	4	4	4	4	4	4	3	4	3	3	3	3	3	3	3	3	3	3	4	4	4	4	3	3	3	3	2	4	3	4	4	4	2	3	4	3	3	3	2	3	3	3	3	部南	0.99263	-0.01501	0.01204	-0.89321
4	4	4	4	4	4	3	3	3	3	3	3	3	3	3	3	3	3	3	3	3	3	3	3	2	2	2	2	2	2	2	2	2	2	2	2	2	2	2	2	2	2	2	2	1	麻新	-0.52783	0.10528	0.51313	-0.66958
4	4	4	4	4	4	4	3	3	3	3	3	3	4	4	3	4	3	3	3	4	4	4	4	2	2	3	3	3	4	3	4	4	4	3	4	4	4	4	4	4	3	4	3	2	雙和	2.22421	0.25396	1.02666	-1.10707
4	4	4	4	4	4	3	3	3	3	3	3	3	3	3	3	3	3	3	3	3	3	3	3	4	3	4	3	3	4	3	4	4	3	3	4	4	4	4	3	2	4	3	4	2	雙和	1.45419	0.50115	0.17256	-0.7443
4	4	3	3	3	2	3	4	4	3	2	3	3	2	2	2	2	3	3	3	3	3	3	3	2	2	1	2	2	2	2	2	2	2	2	2	2	1	2	3	2	2	2	1	3	淡馬	-0.47542	-1.69816	-0.78134	-0.53056
4	4	4	4	3	4	3	3	3	3	3	2	3	3	3	3	3	3	3	3	4	3	3	3	3	2	2	2	2	3	3	3	3	1	2	2	2	2	2	1	1	1	2	3	3	高長	-0.86647	-0.23134	0.36929	-0.35081
3	4	4	4	4	3	3	3	4	2	3	2	3	3	3	3	2	3	3	3	4	3	3	3	4	2	3	4	2	3	2	3	2	2	2	3	3	2	2	2	1	1	1	3	1	新樓	-0.48305	-0.25406	-0.22869	-0.65636
4	4	4	3	3	3	3	3	3	3	2	2	3	3	3	3	3	3	3	3	4	3	3	3	1	1	2	1	1	2	1	1	1	1	3	1	1	1	1	1	1	1	1	3	2	北馬	-1.63267	-1.10024	0.64124	-0.21526
4	4	3	4	3	3	3	3	3	4	2	2	3	2	2	2	2	4	4	4	4	4	3	4	2	2	2	2	2	2	2	2	2	2	2	2	2	2	2	2	2	2	2	2	3	北馬	-0.55228	-1.32884	-1.17245	0.97597
3	4	4	4	3	3	2	4	3	3	2	2	3	3	3	3	3	2	3	3	3	3	3	3	3	2	2	2	2	2	2	2	2	2	2	2	2	2	3	2	1	2	2	3	2	淡馬	-0.6233	-0.80942	0.51256	-0.8617
4	4	4	4	4	4	3	3	3	3	2	2	3	2	2	2	2	3	3	2	3	2	3	4	4	4	4	3	3	4	4	3	2	2	3	4	2	2	2	3	1	4	4	4	2	彰基	0.05475	0.00583	-0.88643	-0.77518
4	4	4	3	3	4	4	3	3	4	2	2	3	3	3	3	4	4	4	4	4	4	4	4	2	2	2	2	2	2	2	2	2	2	2	2	2	2	2	2	2	2	2	2	4	部南	-0.56499	-1.1425	0.63885	0.43867
4	4	3	3	2	3	3	4	3	3	4	3	2	3	3	3	3	3	3	4	4	3	3	4	4	3	5	3	3	3	4	4	5	3	5	4	3	3	5	4	3	3	3	5	2	高醫	1.75773	-1.41711	-0.20131	0.49298
4	4	3	2	3	3	5	4	5	5	4	3	2	5	5	5	5	5	5	5	1	5	5	5	5	5	5	5	5	5	5	5	5	5	5	5	5	5	5	5	3	5	5	5	3	奇美	2.80591	-1.60074	2.81274	0.4972
4	4	3	3	3	2	2	2	2	2	3	3	2	3	3	5	3	4	4	4	4	3	3	4	2	3	3	2	2	2	3	2	3	2	2	2	3	2	2	2	2	2	3	3	2	奇美	-0.59042	-1.26288	1.03464	1.23148
3	4	3	3	3	4	2	4	4	4	3	3	2	3	3	3	3	4	4	4	4	4	3	4	3	2	2	2	2	2	2	3	3	1	5	3	3	3	4	2	1	4	2	4	2	淡馬	0.34324	-1.41931	-0.45576	1.6979
4	4	4	4	4	4	4	3	3	3	3	3	2	4	3	3	3	4	4	4	3	4	4	4	3	3	4	3	2	2	2	2	2	2	2	2	2	2	2	2	2	2	2	2	1	彰基	-0.69754	-0.16482	0.55213	0.27411
3	4	4	4	3	3	3	2	2	2	3	3	2	2	2	2	2	3	4	3	4	3	3	3	2	2	4	2	2	3	4	3	2	2	2	2	2	1	1	1	1	1	4	4	2	部南	-1.28662	-0.7887	-0.64487	0.21038
3	4	4	3	3	3	2	2	2	2	2	3	2	2	2	2	2	2	2	2	4	2	2	2	2	3	2	2	2	4	3	2	2	2	3	3	2	2	3	2	2	3	2	4	1	北馬	0.1128	-1.09345	-0.59513	-1.57186
4	4	4	4	4	3	4	4	4	3	2	3	2	3	3	3	3	4	4	4	4	4	3	4	3	3	5	3	3	3	3	4	4	2	5	3	3	4	3	2	2	4	4	4	1	北馬	0.97735	-0.24722	-0.32149	0.8927
4	4	4	4	4	4	3	3	3	3	2	3	2	3	3	3	3	4	4	4	4	4	4	4	3	2	3	2	2	2	3	3	3	2	3	3	3	3	3	2	1	3	3	3	2	淡馬	0.06487	0.09609	0.03767	0.92974
4	4	4	4	4	4	4	4	3	3	2	3	2	3	3	3	3	3	3	3	3	3	3	3	2	2	3	2	2	2	3	2	3	3	3	2	3	2	2	2	1	2	3	4	1	彰基	-0.3021	-0.23939	0.67278	-0.86275
4	4	4	4	3	4	2	2	3	2	2	3	2	2	2	1	1	3	3	3	4	4	2	2	1	2	1	2	1	2	2	3	2	1	3	3	3	2	2	2	1	2	2	2	3	小港	-0.198	-0.16651	-1.68951	-0.36771
3	4	4	4	4	2	2	3	4	2	2	3	2	2	2	2	2	3	4	4	4	4	4	4	3	2	4	4	2	3	2	2	2	2	2	2	2	3	2	2	1	1	4	4	2	雙和	-0.66981	-0.52794	-1.27582	0.61401
5	5	5	5	4	3	1	1	5	1	4	2	2	1	1	1	1	1	2	3	4	3	3	1	1	1	1	1	1	1	1	1	1	1	1	1	1	1	1	1	1	1	1	1	3	小港	-1.60425	1.92041	-1.80292	-1.55124
4	4	3	3	3	3	3	3	3	4	4	2	2	3	3	3	3	4	4	4	4	3	2	4	3	3	4	3	2	2	2	3	4	2	2	2	2	2	3	2	2	3	2	4	3	市立	-0.26342	-1.56948	-0.1157	1.31331
4	4	4	4	4	4	4	3	4	3	3	2	2	3	3	3	3	3	3	3	4	3	3	3	3	3	3	3	2	3	3	3	3	3	3	3	3	3	3	3	3	3	3	3	1	北馬	0.91382	-0.1907	0.10171	-0.95901
4	4	4	4	4	3	3	4	3	2	3	2	2	2	3	2	2	2	2	3	4	3	3	3	2	1	5	2	2	2	2	3	4	1	3	3	2	3	3	2	1	3	2	3	3	北馬	0.16626	0.00984	-0.82529	-0.62102
3	5	5	5	4	4	3	3	3	4	3	2	2	3	3	3	4	4	4	4	4	4	4	5	3	3	3	3	3	3	3	3	3	2	2	3	4	3	3	1	1	2	3	3	3	奇美	-0.08786	0.9224	0.47797	0.68375
4	4	4	4	4	4	4	3	3	3	3	2	2	3	3	2	2	4	4	4	4	3	3	4	3	2	4	2	2	2	2	2	3	2	2	2	2	2	2	2	2	2	2	3	3	奇美	-0.49666	-0.33001	-0.56543	0.88605
4	4	4	4	4	3	2	3	3	3	3	2	2	3	3	3	3	3	3	3	4	3	3	3	1	1	1	1	1	1	1	4	3	1	1	1	1	1	1	1	1	1	1	3	2	高長	-1.44118	-0.11044	0.51655	0.10209
5	5	5	5	5	3	4	3	4	3	3	2	2	2	3	3	2	3	3	3	4	3	2	3	4	2	2	2	2	2	5	3	2	2	2	2	1	1	1	1	1	1	4	4	3	高長	-1.28302	1.66765	-0.07269	-0.39204
4	4	4	4	4	4	4	3	3	3	3	2	2	4	4	4	4	4	4	4	4	4	4	4	3	3	3	4	3	4	4	4	4	3	3	3	3	3	3	3	3	3	4	4	3	高長	1.0688	-0.04107	1.41809	0.16044
4	4	4	4	4	4	3	4	4	3	3	2	2	2	3	2	2	2	4	4	4	4	3	3	4	2	3	3	3	3	4	3	4	2	3	3	3	3	2	2	2	2	3	4	3	高長	0.3621	-0.06784	-1.02936	0.01389
4	4	3	4	3	3	4	4	3	3	3	2	2	3	3	4	3	3	3	4	4	3	3	4	5	3	3	3	3	3	3	4	3	3	3	3	3	3	3	3	2	3	2	4	1	高醫	0.65226	-0.9317	0.37185	-0.04833
4	4	3	3	3	3	2	4	3	3	3	2	2	3	3	3	2	4	4	3	3	3	3	3	3	3	4	3	3	3	3	3	3	3	3	3	3	3	3	3	3	3	3	4	3	高醫	0.81993	-1.42063	-0.01139	0.31795
3	4	4	4	3	2	2	2	4	2	3	2	2	4	2	2	2	2	2	4	5	3	3	3	4	3	4	2	2	2	2	2	5	4	4	4	4	2	2	2	2	3	4	4	1	淡馬	0.51963	-0.85492	-0.85369	-0.79269
4	4	4	4	3	3	3	3	3	3	3	2	2	3	3	3	3	4	3	4	3	3	3	4	4	3	5	3	5	4	3	3	4	3	4	3	3	3	3	4	2	4	3	5	2	淡馬	1.13268	-0.35392	0.43067	0.14707
4	4	4	3	3	4	3	4	4	3	3	2	2	3	3	3	3	4	4	4	4	4	3	4	4	3	4	3	2	3	2	2	3	3	2	2	3	3	2	2	2	3	3	3	2	淡馬	-0.05643	-1.11879	-0.27822	0.60834
3	4	4	4	4	4	2	3	3	3	3	2	2	2	2	2	2	3	3	4	4	3	3	3	3	2	3	2	2	2	2	4	3	2	3	3	3	2	3	2	2	3	2	4	3	淡馬	0.2649	-0.22996	-1.25379	0.47064
4	4	4	4	4	2	2	3	4	2	3	2	2	2	2	2	2	4	4	4	4	3	3	3	5	1	1	2	1	1	1	1	2	1	1	1	2	1	1	1	1	4	1	5	3	淡馬	-1.69258	-0.24263	-1.14614	1.64069
4	4	4	5	5	4	4	4	4	3	3	2	2	2	2	2	2	4	4	4	5	4	2	4	2	3	2	2	2	2	3	2	2	2	2	4	2	2	2	2	1	3	2	4	4	淡馬	-0.27115	0.31159	-1.74811	1.06635
3	4	3	4	4	4	3	3	3	3	3	2	2	3	3	3	3	3	3	3	4	3	2	3	3	3	3	3	3	3	3	3	3	3	3	3	3	3	3	3	3	3	3	3	4	淡馬	0.90212	-0.95414	0.00063	-0.71693
3	4	4	4	4	1	1	1	1	1	3	2	2	2	2	3	2	2	2	2	3	2	2	2	3	3	4	3	2	3	4	3	4	3	3	4	3	3	3	2	2	2	4	4	3	左海	0.447	-0.15894	0.0699	-1.62521
5	4	4	4	4	5	4	4	4	2	3	2	2	3	3	3	2	3	3	3	4	3	3	4	4	2	4	2	2	2	2	2	2	2	2	2	2	2	2	2	2	2	4	4	3	新樓	-0.47075	0.2701	-0.39183	-0.23356
3	3	3	4	3	3	3	3	3	3	3	2	2	2	2	2	2	2	2	2	4	3	3	4	4	4	4	4	4	3	4	3	3	3	4	3	3	3	3	2	2	3	3	4	3	新樓	0.48842	-1.89551	-1.05037	-1.6809
4	4	5	5	5	5	5	2	4	2	3	2	2	3	3	3	2	3	3	2	4	3	2	4	2	2	2	4	2	2	4	2	2	1	4	2	4	2	1	1	1	1	4	4	1	雙和	-0.67651	1.19488	0.09823	-1.04458
4	4	4	4	4	3	3	3	3	3	2	2	2	3	3	2	2	3	3	3	3	2	3	3	3	3	4	3	3	3	3	4	3	3	3	3	3	3	3	3	1	2	3	3	1	北馬	0.5214	-0.1007	0.07141	-0.93317
4	4	4	4	4	4	4	4	3	2	2	2	2	4	3	3	3	4	3	3	4	4	3	3	3	3	4	3	2	2	2	3	3	2	4	3	4	2	2	2	2	2	2	2	1	北馬	0.26156	-0.2863	0.32063	-0.64727
4	4	4	4	4	3	3	3	3	3	2	2	2	3	3	3	3	3	3	3	4	3	3	3	4	3	4	3	3	3	3	3	3	3	3	3	3	2	3	3	2	3	4	4	1	北馬	0.52228	-0.24156	0.30637	-0.7603
4	4	4	4	4	3	2	2	4	4	2	2	2	4	4	3	2	5	5	5	4	4	4	4	5	4	3	5	2	2	2	2	2	1	2	4	2	2	2	2	1	3	2	4	1	北馬	-0.78783	-0.12941	0.03184	1.95646
4	4	5	5	5	4	3	5	4	3	2	2	2	3	2	1	3	3	3	4	3	3	3	3	2	3	4	2	2	3	3	1	1	1	1	4	2	2	1	1	1	2	2	3	1	北馬	-0.97127	0.76224	-0.7388	-0.36392
4	4	4	3	3	4	2	2	2	2	2	2	2	2	3	3	3	4	4	3	3	3	3	4	3	2	3	3	4	2	4	2	3	2	2	3	2	2	2	2	2	2	2	4	1	北馬	-0.35335	-0.74405	0.50081	0.37101
4	4	3	4	4	4	4	3	4	3	2	2	2	3	3	3	4	4	4	4	4	3	4	4	3	2	4	4	3	4	4	4	3	2	3	4	3	4	3	3	2	3	4	4	2	北馬	0.99761	-0.46013	0.31813	0.58696
4	4	4	4	4	4	4	2	4	2	2	2	2	1	1	1	1	1	1	1	4	4	1	1	2	2	2	2	2	2	1	1	2	2	2	2	1	1	2	2	1	1	1	1	2	北馬	-0.7369	-0.47466	-2.05763	-3.69868
4	4	3	3	3	3	4	4	4	4	2	2	2	4	4	4	4	4	4	4	4	4	2	5	4	3	5	1	1	3	4	5	4	4	4	4	4	4	3	1	4	3	3	3	3	北馬	1.21682	-1.91995	0.72138	0.88018
4	4	4	4	4	4	4	3	4	3	2	2	2	3	3	2	3	4	4	4	4	3	3	3	3	3	3	2	3	3	3	2	3	2	3	3	4	3	2	2	2	2	3	3	3	北馬	0.27872	-0.30196	-0.12407	0.19567
2	4	4	4	4	3	2	1	4	2	2	2	2	1	1	1	1	3	3	2	4	4	1	1	2	2	2	2	2	1	1	1	2	2	1	1	1	2	2	2	1	1	1	1	4	北馬	-1.15109	-1.19347	-2.24941	-1.37026
3	3	5	5	5	5	3	3	5	3	2	2	2	3	3	1	2	3	3	3	3	3	3	2	3	2	1	1	1	1	1	1	1	1	1	1	1	1	1	1	1	1	1	1	4	北馬	-1.9171	0.06222	-0.5961	-1.13048
4	4	4	4	4	4	4	4	4	2	2	2	2	2	2	2	2	3	3	4	4	4	4	4	2	2	3	2	2	2	2	2	2	2	2	3	2	2	2	2	1	2	2	3	1	奇美	-0.46728	-0.31606	-1.18727	-0.11624
4	4	3	4	4	3	3	3	4	3	2	2	2	3	2	2	1	3	3	3	4	4	3	4	3	3	3	3	2	3	2	3	3	2	3	3	2	2	2	2	2	2	2	4	1	奇美	-0.04953	-0.86237	-1.40919	-0.2841
3	3	3	3	3	3	3	3	3	2	2	2	2	2	2	2	2	2	2	2	4	4	3	4	4	3	4	4	2	5	4	5	5	5	4	4	3	5	4	4	4	4	5	4	1	奇美	2.56808	-2.24612	-1.48285	-1.90853
4	4	4	4	4	4	4	4	4	3	2	2	2	3	3	3	3	4	4	4	4	3	3	4	4	2	4	3	2	3	3	3	3	2	3	3	3	3	2	2	2	3	3	4	2	奇美	0.21097	-0.2993	-0.18898	0.86992
4	4	4	4	4	4	4	4	4	3	2	2	2	3	3	3	3	4	3	3	5	3	3	4	4	3	4	5	3	4	4	2	3	3	2	2	2	4	2	2	1	4	4	4	1	奇美	0.08212	-0.46879	-0.21725	-0.33326
4	4	3	4	4	3	3	3	3	3	2	2	2	3	3	3	3	3	3	3	4	3	3	3	4	3	4	3	2	4	5	2	4	2	3	2	3	2	3	1	1	1	4	4	1	奇美	-0.49631	-0.80505	0.38856	-0.58826
4	5	4	5	4	4	4	4	4	4	2	2	2	4	4	4	3	3	3	2	4	3	3	3	2	2	2	2	2	2	2	2	2	2	2	2	2	2	2	2	2	2	2	3	1	奇美	-0.31658	0.41375	1.3012	-1.20609
3	4	4	4	3	2	4	3	3	4	2	2	2	3	3	3	4	5	5	5	5	3	4	5	4	2	5	4	1	3	5	2	4	3	4	4	4	3	4	3	3	5	5	5	2	奇美	1.09424	-1.36625	-0.03418	2.5163
3	4	3	4	3	4	2	4	3	3	2	2	2	2	2	2	2	3	3	4	4	4	3	4	2	2	4	2	2	2	2	3	3	2	4	3	4	3	2	2	2	3	2	4	2	奇美	0.4356	-1.31769	-1.52301	0.62016
4	4	4	4	4	3	4	4	3	3	2	2	2	4	2	3	3	3	3	3	4	3	3	4	4	3	3	3	3	4	4	3	3	1	2	3	3	2	3	3	1	3	4	4	2	奇美	0.11984	-0.30041	0.15893	-0.39416
3	3	4	4	4	4	4	4	4	3	2	2	2	3	4	3	4	3	4	3	4	3	3	4	5	4	3	3	3	4	3	2	3	2	3	2	4	3	3	3	2	4	3	4	2	奇美	0.5018	-1.15969	0.50576	-0.43046
4	5	4	4	3	2	2	2	1	1	2	2	2	2	2	4	1	5	3	4	4	4	4	4	3	1	3	2	3	3	4	3	3	2	4	4	3	4	3	3	2	4	4	5	2	奇美	1.00623	0.44522	-0.40754	1.52718
4	5	5	5	5	4	4	4	4	3	2	2	2	4	4	4	4	3	3	3	4	3	3	3	3	1	3	1	1	1	3	2	2	1	2	2	2	2	1	2	1	2	1	1	2	奇美	-0.95792	1.3785	1.48821	-0.59948
3	4	4	4	4	4	2	3	3	3	2	2	2	3	3	3	3	3	3	3	4	3	3	3	4	4	4	4	4	4	4	4	3	4	4	4	4	2	2	2	2	4	3	4	3	奇美	0.84311	-0.42184	0.20646	-1.02712
3	4	4	4	4	4	4	4	4	4	2	2	2	3	3	3	3	4	4	3	4	3	3	4	4	3	4	3	4	4	4	3	3	3	3	3	4	3	4	3	3	3	3	4	3	奇美	1.2096	-0.83739	-0.01849	-0.01957
4	4	4	4	4	4	3	4	4	4	2	2	2	3	3	3	3	4	4	3	4	3	3	3	4	4	3	4	4	4	4	4	3	4	4	4	3	4	4	4	4	4	4	3	3	奇美	2.22819	-0.32466	-0.08637	-0.40113
4	4	4	4	3	3	3	3	3	3	2	2	2	3	3	3	3	3	3	3	3	3	3	3	3	3	3	3	2	2	3	2	3	2	3	3	3	3	3	2	3	3	4	4	3	奇美	0.39061	-0.62822	0.5121	-0.66814
4	4	4	4	4	4	4	3	3	3	2	2	2	4	3	3	2	4	4	4	4	3	3	4	2	2	4	2	2	2	4	2	2	2	2	2	2	2	2	2	2	2	2	4	4	奇美	-0.57733	-0.44018	0.24764	0.79923
4	4	4	4	4	4	3	3	4	3	2	2	2	3	3	3	3	4	4	4	4	4	4	4	4	2	3	3	2	3	3	3	2	2	3	2	2	3	2	2	2	2	2	3	4	奇美	-0.20745	-0.16053	-0.00603	0.64526
3	4	3	4	3	3	3	3	3	3	2	2	2	3	3	3	3	4	4	3	4	3	3	3	3	2	2	2	2	3	2	3	3	2	2	2	2	2	2	2	2	2	2	2	2	奇美	-0.36076	-1.56077	0.2468	0.23588
4	4	4	4	4	4	4	3	3	3	2	2	2	3	3	3	3	4	4	4	4	3	3	5	4	4	4	3	3	4	4	5	4	3	4	4	3	4	3	2	2	3	3	3	3	奇美	1.09134	-0.1311	-0.09756	0.59039
4	5	5	5	5	5	3	4	5	5	2	2	2	4	4	4	1	5	5	5	5	1	1	5	4	1	3	2	3	3	3	3	3	1	4	3	2	1	3	2	1	2	4	4	3	奇美	-0.14934	1.45156	-0.32462	3.17505
4	4	4	4	3	3	3	3	3	3	2	2	2	3	3	3	3	3	3	3	4	4	3	4	2	2	2	2	5	3	2	2	2	2	2	2	2	2	2	2	1	1	1	3	3	奇美	-0.47617	-0.66845	0.67762	-0.8164
4	4	3	3	3	3	2	2	4	2	2	2	2	3	3	2	3	4	4	4	4	3	3	4	2	2	2	2	2	2	4	3	5	2	3	3	4	2	3	3	1	1	4	4	3	奇美	0.22038	-1.24117	-0.07046	1.05272
4	4	4	4	4	3	3	3	3	3	2	2	2	2	2	2	2	3	3	3	4	3	3	3	4	3	4	2	2	3	4	3	3	2	2	2	2	2	2	2	2	2	3	3	1	高長	-0.38514	-0.44165	-0.98494	-0.41385
4	4	4	4	3	3	3	4	4	2	2	2	2	4	4	4	4	4	4	4	4	4	4	4	2	2	4	4	2	3	4	3	3	4	4	4	3	3	3	3	2	2	4	4	1	高長	0.90503	-0.5837	1.37235	0.23811
3	3	3	3	3	4	3	3	2	2	2	2	2	2	2	2	3	3	4	3	4	4	3	4	3	2	2	4	2	4	3	3	3	2	2	4	2	2	3	3	2	2	2	4	1	高長	0.31868	-2.15024	-0.91053	-0.00368
4	5	4	3	4	5	3	3	2	3	2	2	2	2	1	1	1	3	4	2	4	3	3	3	5	3	4	3	2	4	5	3	4	5	4	4	4	3	2	2	2	5	5	5	2	高長	1.1607	-0.09937	-2.03803	-0.55887
4	3	4	4	4	4	4	4	4	4	2	2	2	3	3	2	2	4	4	4	4	4	4	4	3	2	3	3	2	3	4	3	3	3	3	3	3	3	3	3	2	2	4	4	2	高長	0.56608	-0.90372	-0.65254	0.48378
4	5	4	3	2	3	3	3	3	3	2	2	2	3	3	3	3	4	4	4	4	4	3	4	4	3	4	3	3	4	3	4	3	2	4	4	3	3	3	3	2	4	3	4	2	高長	0.98745	-0.7426	-0.02003	0.87769
4	4	4	4	4	5	4	4	4	3	2	2	2	3	3	3	3	3	3	3	4	3	3	4	5	4	4	4	3	4	4	4	4	4	3	4	4	3	4	4	3	4	4	5	2	高長	1.86595	-0.12294	-0.25852	-0.96843
4	4	4	4	4	4	4	4	4	4	2	2	2	4	4	4	4	4	4	4	4	4	4	4	4	4	3	3	3	5	5	5	4	4	4	4	4	4	4	4	4	4	4	4	3	高長	2.38365	-0.24385	1.11514	-0.03139
4	4	4	4	4	4	4	4	4	4	2	2	2	4	4	4	4	4	4	4	4	4	4	4	4	4	4	4	4	4	4	4	4	4	4	4	4	4	4	4	4	4	4	4	3	高長	2.30548	-0.29662	1.09082	-0.13327
3	4	3	4	4	4	2	5	5	4	2	2	2	2	1	1	1	4	4	2	5	5	1	5	5	5	5	4	1	3	5	2	4	1	2	2	2	2	3	2	3	5	5	5	3	高長	-0.04842	-1.89257	-3.87544	1.21256
3	5	4	4	3	4	2	5	3	2	2	2	2	2	4	5	3	4	4	4	5	3	3	3	3	2	2	2	3	4	3	4	4	2	4	2	3	4	3	2	1	4	2	5	3	高長	0.82166	-0.03017	0.52946	1.33542
3	4	4	4	4	3	4	3	4	4	2	2	2	3	3	3	3	4	4	4	4	3	3	4	4	3	4	4	4	4	4	3	3	3	2	3	3	2	2	2	2	3	4	5	3	高長	0.051	-0.93429	0.16045	0.3806
3	4	5	5	5	5	4	3	4	3	2	2	2	3	3	3	3	3	3	3	4	4	3	4	2	1	1	1	1	1	1	1	1	1	2	1	2	1	2	1	1	1	1	1	4	高長	-1.47169	0.5068	0.18286	-0.61461
4	4	5	5	5	5	3	2	3	3	2	2	2	3	3	3	2	3	3	2	3	3	2	3	2	4	4	3	2	4	2	4	4	4	4	3	3	3	3	4	3	3	2	4	4	高長	1.65472	1.23993	0.01658	-1.7084
4	4	4	4	3	3	3	4	4	3	2	2	2	3	3	3	3	4	3	3	4	3	3	3	2	2	3	2	2	3	2	2	3	2	3	2	2	2	2	1	1	2	2	3	1	高醫	-0.58415	-0.84806	0.32567	-0.15561
4	4	4	5	4	5	4	3	4	4	2	2	2	3	3	3	3	4	4	4	5	3	3	4	2	2	3	2	2	2	2	2	3	2	3	2	2	2	2	2	2	2	3	3	1	高醫	-0.23307	-0.00405	-0.23353	0.85022
4	5	5	5	4	4	3	4	4	3	2	2	2	2	2	2	2	3	3	3	4	4	3	3	2	2	2	2	2	2	2	2	2	2	2	2	2	2	2	2	2	2	2	2	1	高醫	-0.21926	0.89934	-1.09311	-0.65701
4	4	4	4	4	4	3	3	3	3	2	2	2	3	4	4	3	4	4	5	4	4	4	5	3	2	3	3	3	3	2	3	3	2	3	4	3	2	3	2	2	4	2	5	1	高醫	0.43315	0.05629	0.60335	1.47554
4	5	4	4	4	4	4	4	4	3	2	2	2	2	2	2	2	4	4	3	4	3	2	2	4	3	4	3	1	2	4	2	2	2	2	2	2	2	2	2	1	2	4	4	1	高醫	-0.75218	-0.1076	-1.23559	0.16651
4	4	3	4	3	3	3	3	3	3	2	2	2	3	3	3	2	3	3	3	4	3	3	3	2	2	2	2	2	3	2	3	2	1	2	3	2	2	3	3	1	3	2	1	1	高醫	-0.05722	-0.97492	-0.03939	-0.37088
4	5	5	5	5	5	3	4	3	3	2	2	2	4	4	4	3	5	5	4	5	5	5	5	4	2	1	1	1	1	3	3	3	2	2	3	4	2	1	1	1	2	1	5	1	高醫	-0.65358	1.73077	0.71324	1.94885
3	3	3	3	3	3	3	3	3	2	2	2	2	3	3	3	2	3	3	3	4	3	3	4	4	2	2	3	1	1	1	2	2	1	2	2	2	1	1	1	1	1	1	3	1	高醫	-1.65851	-2.3512	-0.1944	-0.05752
4	5	5	4	4	4	4	4	4	4	2	2	2	4	4	4	4	4	4	3	4	3	3	3	3	3	4	3	3	3	3	4	3	2	2	3	3	3	2	2	1	2	2	4	2	高醫	0.09228	0.67067	1.52477	-0.21596
4	4	4	3	3	4	3	3	3	3	2	2	2	3	3	3	3	4	4	3	4	4	3	4	3	3	3	4	3	4	4	3	4	3	4	4	3	4	4	4	3	3	4	4	2	高醫	1.7943	-0.88331	0.0071	0.03478
4	5	5	4	3	4	3	3	4	4	2	2	2	3	3	3	3	3	3	3	4	4	4	4	4	3	4	4	3	3	4	3	3	3	3	3	3	3	2	2	2	3	4	3	3	高醫	0.36751	0.30353	0.18043	-0.88066
4	5	3	4	3	4	3	3	4	4	2	2	2	3	4	4	4	5	5	5	4	4	4	4	4	3	5	4	3	4	3	3	4	3	4	3	4	3	3	3	3	5	3	5	3	高醫	1.24227	-0.52963	0.66896	1.83317
4	4	4	3	3	4	3	3	3	3	2	2	2	2	2	2	2	2	2	2	3	2	2	2	2	2	5	2	3	4	3	3	2	2	2	2	2	2	2	2	2	2	3	4	3	高醫	-0.1582	-1.01208	-0.42672	-1.86883
5	5	5	5	5	4	5	4	4	4	2	2	2	4	4	4	4	4	4	4	4	3	4	4	4	4	5	4	4	4	4	3	3	3	3	1	2	1	1	1	1	1	2	3	3	高醫	-0.85125	1.39259	1.77981	-0.35791
4	4	4	5	5	4	4	3	3	4	2	2	2	4	5	5	5	5	5	5	4	4	5	5	4	5	5	4	3	4	5	4	5	3	2	2	3	3	4	3	2	4	5	5	3	高醫	0.66505	0.53374	2.18913	1.3819
5	5	5	5	4	5	4	3	3	3	2	2	2	3	3	1	3	4	4	4	4	3	3	4	5	3	5	5	5	5	3	3	3	1	3	3	2	5	4	4	1	5	5	5	3	高醫	1.36175	1.97803	-0.70917	0.57396
4	4	4	4	4	5	4	5	5	5	2	2	2	4	3	4	3	4	4	4	4	5	3	4	3	3	3	2	2	2	2	3	2	2	3	2	3	2	2	1	1	3	3	4	3	高醫	-0.53777	-0.57154	0.19118	0.63873
3	4	4	4	4	3	3	3	3	4	2	2	2	3	3	4	2	4	4	5	5	4	4	4	5	3	2	2	2	3	2	3	3	3	2	2	2	3	2	2	2	3	2	4	3	高醫	-0.17818	-0.69955	-0.24596	1.29031
4	4	3	3	3	4	3	4	3	3	2	2	2	3	3	4	3	4	4	4	4	3	4	4	5	3	3	3	3	4	4	4	4	2	4	3	3	3	3	3	2	4	4	4	3	高醫	0.84926	-1.20031	0.25969	1.02347
4	4	4	4	4	4	3	3	3	2	2	2	2	2	2	2	2	3	3	3	4	3	2	2	2	2	2	2	2	2	2	2	2	2	2	2	2	2	2	2	2	2	2	2	3	高醫	-0.29384	-0.27962	-0.90645	-0.74403
4	4	4	4	4	3	3	3	3	3	2	2	2	3	3	3	3	4	4	4	4	4	4	4	3	2	2	2	2	2	2	3	3	2	2	2	3	2	2	2	2	2	4	4	3	高醫	-0.30434	-0.25862	0.26735	0.85785
4	3	4	4	3	4	3	4	3	3	2	2	2	3	3	3	3	3	3	3	4	3	3	3	3	3	3	2	2	2	3	2	3	3	3	3	3	3	3	2	1	2	1	3	3	高醫	0.08381	-1.07064	0.27446	-0.83054
4	4	3	4	3	3	3	3	3	3	2	2	2	3	3	3	3	3	3	3	4	3	3	3	3	2	3	3	3	3	3	3	2	2	2	2	2	2	2	2	2	2	3	3	1	淡馬	-0.34543	-1.12747	0.44629	-0.60514
3	5	4	4	4	3	4	3	3	3	2	2	2	3	3	3	3	3	3	3	4	3	3	4	3	3	4	3	3	3	3	3	2	1	1	2	1	3	2	1	1	1	1	4	2	淡馬	-0.99089	-0.2569	0.38921	-0.4966
3	4	3	4	4	3	3	3	4	3	2	2	2	1	1	1	1	2	2	3	4	2	3	3	1	1	1	1	1	1	1	1	1	1	1	1	1	1	1	1	1	1	1	1	2	淡馬	-1.81323	-1.43748	-2.04192	-0.78907
4	4	4	4	4	4	4	2	4	4	2	2	2	2	2	2	2	2	2	3	4	4	2	4	3	2	3	2	3	2	2	2	2	2	2	2	2	2	2	2	2	2	2	2	2	淡馬	-0.40071	-0.51328	-1.12068	-1.40142
5	5	5	5	5	3	3	3	4	3	2	2	2	3	3	2	3	3	3	3	4	4	3	4	4	3	3	3	2	3	3	3	3	2	3	2	3	2	3	2	2	3	3	4	3	淡馬	0.23084	1.73872	-0.19576	-0.51152
4	4	5	5	5	3	2	3	3	3	2	2	2	3	3	3	3	4	4	4	4	3	3	4	2	2	2	4	2	3	3	3	3	1	2	2	2	2	4	2	1	4	3	5	3	淡馬	-0.08063	1.13545	0.2163	1.26716
4	4	4	4	4	5	3	4	4	3	2	2	2	2	2	2	2	2	2	2	4	2	2	2	1	1	3	1	1	1	3	2	3	1	2	3	2	2	1	1	1	1	1	4	3	淡馬	-0.8214	-0.2151	-0.96823	-1.24808
4	5	4	4	3	3	2	3	3	3	2	2	2	1	1	1	1	3	3	2	4	2	3	3	4	2	4	3	3	3	3	3	3	2	2	3	2	3	2	2	2	2	2	3	3	淡馬	0.12131	-0.12042	-2.15712	-0.43183
4	4	4	4	5	5	4	3	4	4	2	2	2	3	3	3	3	3	3	4	4	3	4	4	1	1	2	3	2	2	2	2	2	1	2	3	3	3	2	2	1	2	2	1	3	淡馬	-0.23233	0.24837	0.21914	-0.21157
3	4	4	4	4	4	3	4	4	4	2	2	2	3	3	3	3	4	3	5	4	4	4	4	4	3	3	3	2	3	2	2	3	2	2	2	2	2	2	2	2	2	2	3	3	淡馬	-0.50337	-0.80425	-0.21898	0.55947
5	5	5	5	5	5	1	5	3	1	2	2	2	1	1	1	1	2	3	5	4	1	1	5	5	1	5	2	4	4	4	4	4	1	4	5	4	2	3	1	2	3	5	2	3	淡馬	1.02284	2.40126	-3.04048	1.54807
4	4	4	4	4	4	4	4	4	4	2	2	2	4	4	4	4	4	4	4	4	4	4	3	3	2	3	3	2	3	4	3	3	3	3	3	3	3	2	3	2	2	2	3	3	淡馬	0.44944	-0.34696	1.41841	-0.02674
4	4	4	4	4	4	4	4	4	4	2	2	2	4	4	4	4	3	3	3	3	3	3	3	2	1	3	2	1	1	3	3	2	1	1	1	1	1	1	1	1	2	2	2	4	淡馬	-1.68294	-0.52826	1.80416	-0.62675
4	4	4	4	4	4	4	4	4	3	2	2	2	2	2	2	2	3	3	3	4	4	3	3	2	2	2	2	2	2	2	2	2	2	2	2	2	2	2	2	2	2	2	2	4	淡馬	-0.30981	-0.56975	-1.1133	-0.76488
3	4	5	5	4	4	3	3	4	3	2	2	2	3	3	3	2	2	3	3	4	3	2	3	4	2	3	3	2	3	3	3	3	1	2	3	3	2	1	2	2	3	2	4	4	淡馬	-0.18837	0.39473	-0.41401	-0.69459
4	5	5	5	5	5	2	2	4	4	2	2	2	3	3	2	2	2	4	2	3	2	4	4	4	2	3	4	2	2	2	4	2	2	4	2	2	2	2	2	1	4	2	5	4	淡馬	-0.16697	1.97777	-0.16248	-0.51725
4	4	4	4	4	4	4	4	4	4	2	2	2	4	4	2	3	3	4	3	4	3	3	3	3	3	3	1	1	2	3	3	3	1	3	1	2	3	2	3	3	3	2	4	1	彰基	0.09763	-0.48761	0.25847	0.02321
4	4	4	4	4	4	4	4	4	4	2	2	2	4	4	2	2	4	4	3	4	4	3	2	2	2	2	2	2	2	2	2	2	2	2	2	2	2	2	2	2	2	2	2	1	彰基	-0.34794	-0.61546	0.19317	-0.3865
4	4	4	4	4	4	4	4	4	4	2	2	2	4	4	4	4	4	4	4	4	4	4	4	3	2	2	2	2	2	2	2	2	2	2	2	2	2	2	2	2	2	2	2	1	彰基	-0.54544	-0.49743	1.35366	0.35504
4	4	4	4	4	4	4	3	3	3	2	2	2	3	3	3	3	4	4	4	5	4	4	3	3	2	2	3	2	2	2	2	2	3	2	2	3	2	2	2	2	2	2	2	1	彰基	-0.23145	-0.3953	0.14485	0.11455
4	4	4	4	4	4	4	3	4	3	2	2	2	4	4	4	4	3	3	3	4	3	3	3	3	3	3	2	3	2	3	2	3	2	2	2	2	2	2	2	2	2	2	2	1	彰基	-0.40686	-0.38224	1.59847	-1.16459
4	4	4	4	4	4	4	3	3	3	2	2	2	3	3	3	3	3	3	3	3	3	3	3	1	1	1	1	1	1	1	1	2	1	1	1	1	1	1	1	1	1	1	1	1	彰基	-1.75821	-0.45395	0.83985	-0.76667
4	4	5	4	5	4	4	4	4	4	2	2	2	4	5	4	3	4	4	3	4	4	4	3	4	3	3	2	2	2	2	2	3	1	3	3	3	3	3	2	2	2	2	2	1	彰基	0.0928	0.52164	1.2695	-0.1766
4	4	4	4	4	4	4	4	4	4	2	2	2	4	4	4	4	4	4	4	4	4	4	4	3	3	4	3	3	3	2	2	2	2	2	2	2	2	2	2	2	2	3	4	1	彰基	-0.47526	-0.49921	1.32342	0.26776
4	4	4	4	4	4	3	4	4	4	2	2	2	3	3	3	3	4	4	4	4	4	3	4	2	2	2	2	2	2	2	2	2	2	2	2	2	2	2	1	1	1	1	2	1	彰基	-0.90136	-0.53169	0.07176	0.63853
3	4	4	4	4	4	4	3	4	4	2	2	2	3	3	3	3	4	4	4	4	4	3	4	4	3	4	2	4	3	4	3	4	2	3	3	3	3	3	3	3	4	5	5	1	彰基	0.84433	-0.7311	-0.21287	0.73856
4	4	4	4	4	4	4	4	4	4	2	2	2	4	4	4	4	4	4	3	4	4	4	4	3	3	4	3	2	3	3	3	2	2	3	2	3	3	3	2	2	2	2	3	1	彰基	0.06987	-0.42641	1.31305	-0.10433
4	4	4	4	4	4	2	4	4	3	2	2	2	2	2	2	2	2	2	2	4	4	3	3	2	2	2	2	2	2	2	2	2	2	2	2	2	2	3	2	2	2	2	3	1	彰基	-0.11753	-0.31987	-1.10945	-1.57827
4	4	3	3	3	5	3	3	4	4	2	2	2	2	4	4	3	5	5	5	4	4	3	5	3	3	4	2	1	2	4	3	3	3	4	4	3	2	2	1	1	1	2	4	1	彰基	-0.49252	-1.49305	0.05879	2.24062
4	4	4	4	4	4	4	4	4	4	2	2	2	4	4	4	4	4	4	4	4	4	4	4	2	2	2	2	2	2	2	2	2	2	2	2	2	2	2	2	2	2	2	2	1	彰基	-0.49394	-0.52654	1.41018	0.33512
4	4	3	4	3	4	2	4	3	3	2	2	2	3	3	5	5	1	1	1	1	3	4	4	4	3	5	3	3	2	3	3	3	4	4	3	4	4	3	2	1	2	4	4	1	彰基	0.44919	-0.60092	2.38894	-3.48361
4	4	4	4	4	4	4	4	4	4	2	2	2	4	4	4	4	4	4	4	4	4	4	4	3	3	4	3	3	3	4	3	3	2	4	4	4	3	2	2	2	2	2	3	2	彰基	0.48895	-0.31047	1.27702	0.25449
4	4	4	4	3	4	4	4	4	4	2	2	2	3	2	2	4	4	4	3	4	3	4	4	3	3	4	3	3	3	2	2	2	2	2	2	4	2	2	2	2	3	3	4	2	彰基	-0.13089	-0.9309	-0.13541	0.07963
4	4	4	4	4	4	3	3	3	3	2	2	2	3	3	3	3	3	4	4	4	3	3	4	3	3	3	3	3	3	3	3	3	3	4	4	3	3	3	3	3	3	3	4	2	彰基	1.17754	-0.09216	0.06193	0.23318
4	4	4	4	4	4	3	4	4	3	2	2	2	3	3	3	3	3	3	3	3	3	3	3	5	3	5	3	3	3	3	4	3	2	4	3	2	4	3	1	1	2	3	4	2	彰基	0.11556	0.00808	0.17362	-0.67803
4	4	4	4	4	4	4	4	4	4	2	2	2	3	3	3	3	3	3	3	4	3	3	3	4	3	4	3	3	4	3	3	3	3	3	3	3	3	3	3	3	3	3	3	2	彰基	1.03645	-0.43767	0.02071	-1.03703
4	4	4	3	3	4	3	3	4	4	2	2	2	3	3	3	3	3	3	4	3	3	3	3	5	3	4	4	3	3	3	3	3	3	3	3	3	3	2	2	1	3	3	4	2	彰基	0.02448	-0.884	0.34811	-0.605
4	4	4	4	4	4	4	4	4	4	2	2	2	4	4	4	4	4	4	4	4	4	4	4	1	1	1	1	1	1	1	1	1	1	1	1	1	1	1	1	1	1	1	1	3	彰基	-1.89365	-0.6415	1.56987	0.56931
4	4	4	4	4	4	3	3	4	3	2	2	2	3	3	3	3	4	4	3	4	4	3	3	1	1	1	1	1	1	2	2	1	1	1	2	1	1	2	2	1	1	1	2	3	彰基	-1.29615	-0.35414	0.30182	0.32269
4	4	4	4	4	5	3	3	4	3	2	2	2	3	3	2	3	4	4	4	4	4	3	4	4	2	4	3	4	3	3	4	3	2	3	4	4	3	3	3	2	3	4	4	4	彰基	1.00566	0.1333	-0.5775	0.6863
5	5	5	5	5	5	3	3	3	4	2	2	2	4	4	4	4	4	4	4	4	3	3	4	2	2	2	2	2	2	2	2	2	2	2	2	2	2	2	2	2	2	2	2	4	彰基	-0.33018	1.88362	1.5733	0.52486
2	3	4	4	4	4	3	2	4	4	2	2	2	2	2	2	2	3	3	2	4	3	2	4	2	2	3	2	2	2	2	2	2	2	2	2	2	2	2	2	2	2	2	2	4	彰基	-0.5943	-1.768	-1.24417	-0.72818
4	4	4	3	3	3	3	3	3	3	2	2	2	3	3	3	3	3	3	3	4	3	4	4	4	2	2	2	2	2	2	2	1	2	2	2	2	1	1	1	1	1	1	3	2	小港	-1.46656	-1.09721	0.64152	-0.44759
4	4	5	5	5	3	3	2	2	2	2	2	2	2	2	2	2	3	3	3	3	3	3	3	4	1	1	1	1	1	4	1	3	1	5	1	1	1	1	1	1	1	4	3	2	小港	-1.50687	1.03817	-0.26647	-0.16883
4	4	4	4	3	4	3	3	3	3	2	2	2	3	3	3	3	3	4	3	4	4	3	4	3	3	3	3	3	3	3	3	3	3	3	3	3	2	2	2	2	2	2	3	3	小港	0.1891	-0.63136	0.20426	-0.43377
4	5	5	4	4	5	4	4	4	3	2	2	2	3	3	3	3	4	4	4	4	3	3	3	2	2	2	3	2	2	2	2	2	2	2	2	2	2	2	1	1	1	2	2	3	小港	-0.73705	0.59374	0.29347	0.18282
4	4	4	4	4	3	2	4	4	2	2	2	2	2	2	2	2	3	3	3	4	3	3	3	2	2	2	2	2	2	3	3	4	2	4	3	3	3	3	2	1	1	4	4	3	小港	0.35585	-0.09071	-1.03337	-0.13387
3	5	4	4	4	4	3	4	4	4	2	2	2	2	2	2	2	3	4	3	4	4	2	4	2	2	2	2	2	2	2	2	2	2	2	2	2	2	2	2	2	2	2	2	4	小港	-0.35209	-0.56911	-1.41435	0.16758
3	4	4	4	4	3	2	3	3	2	2	2	2	2	2	3	2	3	3	2	4	3	3	3	4	3	5	5	2	4	5	4	4	4	3	3	4	2	2	1	1	3	5	5	3	左海	0.10522	-0.56543	-0.67449	-0.97243
2	4	4	4	4	2	2	2	4	2	2	2	2	2	2	2	2	2	4	3	4	2	2	2	2	2	2	2	2	2	2	2	2	2	2	2	2	2	2	2	2	2	2	4	3	左海	-0.50149	-1.05943	-0.85647	-0.32339
4	4	5	4	5	4	1	2	4	2	2	2	2	2	2	2	2	3	2	4	4	4	4	4	3	2	4	2	1	3	4	2	1	2	2	2	2	4	2	2	1	1	4	4	4	左海	-0.60056	1.00821	-1.11791	-0.15854
4	5	4	5	5	3	3	3	3	3	2	2	2	3	4	2	3	4	4	4	5	4	4	4	4	5	4	4	2	4	4	4	5	3	4	3	4	4	5	3	1	4	3	5	1	市立	1.4727	1.17416	-0.26928	0.56474
5	5	5	4	4	4	3	4	4	4	2	2	2	4	4	4	3	4	4	4	4	4	4	4	1	1	1	1	1	1	2	1	1	1	1	1	1	1	1	1	1	1	2	1	2	市立	-1.78551	0.75928	1.37021	0.78368
5	5	5	4	5	4	3	3	3	3	2	2	2	3	4	4	4	3	4	4	3	4	4	3	5	3	3	5	4	3	2	4	4	2	3	4	4	3	4	5	1	4	3	5	2	市立	1.55125	2.15404	1.38322	-0.32952
5	5	5	5	5	5	5	4	4	4	2	2	2	4	4	4	4	4	4	4	4	4	4	4	4	4	4	4	4	4	4	4	4	4	4	4	4	4	4	1	1	4	4	4	2	市立	1.30371	1.92411	1.36819	-0.35896
4	4	4	4	4	4	4	4	4	4	2	2	2	4	4	4	4	4	4	4	4	4	4	4	2	3	2	2	2	2	2	2	2	2	2	2	2	2	2	2	2	2	2	2	2	市立	-0.51766	-0.56046	1.38551	0.22455
4	4	4	5	5	5	4	5	5	4	2	2	2	4	3	3	3	4	4	3	4	3	3	3	3	3	3	2	2	3	3	3	3	2	4	3	3	3	3	3	2	3	3	4	2	市立	0.82232	0.43892	-0.01174	0.09029
5	5	5	5	5	5	2	4	4	4	2	2	2	5	1	1	1	5	5	4	4	4	4	4	2	2	2	2	2	2	2	2	2	2	3	2	3	2	1	2	1	1	1	1	3	市立	-0.43289	1.73388	-1.35747	1.40613
4	5	5	5	5	4	4	3	4	3	2	2	2	3	3	3	3	3	3	4	4	4	3	3	2	3	1	1	1	1	1	2	3	1	2	2	2	1	1	1	1	3	3	3	3	市立	-1.08123	1.35294	0.1556	-0.22514
4	5	5	5	5	4	3	3	3	3	2	2	2	3	3	3	3	3	3	3	4	4	4	3	4	3	4	4	1	1	1	2	2	1	2	3	3	2	2	2	1	1	3	4	3	市立	-0.69244	1.70192	0.11968	-0.66202
4	4	4	4	4	4	3	3	4	3	2	2	2	4	3	2	3	3	3	3	4	3	3	3	3	3	3	3	3	3	3	3	3	3	3	3	3	3	3	2	2	3	3	4	1	阮綜合	0.61923	-0.16608	0.18467	-0.98211
4	4	4	4	4	4	4	3	3	3	2	2	2	3	3	3	3	3	3	3	4	4	3	3	4	3	4	3	3	3	3	2	2	2	2	2	2	2	2	2	2	2	2	2	2	阮綜合	-0.43811	-0.4163	0.2446	-1.14822
4	4	4	4	3	4	4	4	4	4	2	2	2	4	3	3	3	3	3	3	4	4	4	4	5	4	5	2	2	2	2	4	4	3	2	2	2	2	2	2	2	3	3	4	2	阮綜合	-0.20668	-0.86326	0.09408	-0.71743
5	5	4	5	5	4	3	3	4	5	2	2	2	3	3	4	3	3	3	3	4	4	3	3	3	2	2	1	1	2	1	1	1	2	1	1	1	1	1	1	1	1	2	1	2	阮綜合	-1.687	1.00753	0.61244	-0.74578
4	4	4	4	4	4	4	2	4	4	2	2	2	2	2	2	2	2	2	2	4	2	2	2	2	1	2	2	2	2	2	2	2	2	2	2	2	2	2	2	2	2	2	2	2	阮綜合	-0.29382	-0.41847	-0.66021	-1.94646
4	4	4	4	4	4	4	4	4	4	2	2	2	3	3	3	2	3	4	4	4	4	3	3	2	2	2	2	2	2	2	2	2	2	2	2	2	2	2	2	2	2	2	2	2	阮綜合	-0.37335	-0.58692	-0.23891	0.01256
4	4	4	4	4	4	4	4	4	4	2	2	2	4	4	4	4	4	4	4	4	4	4	4	4	3	3	3	3	3	3	3	3	3	3	3	4	3	3	3	2	2	2	4	3	阮綜合	0.69599	-0.27097	1.32098	0.08433
4	5	5	4	4	4	4	3	4	4	2	2	2	3	3	3	3	3	3	3	4	4	4	3	1	1	2	2	2	1	1	1	1	2	1	2	2	1	1	1	1	1	1	1	3	阮綜合	-1.35247	0.37586	0.66895	-1.12786
4	4	5	5	5	4	4	4	5	5	2	2	2	4	2	2	2	4	5	4	5	5	5	4	2	2	4	1	1	3	1	2	2	2	2	3	2	2	2	2	1	2	2	4	4	阮綜合	-0.45063	0.59601	-1.13327	1.15241
4	4	5	4	4	3	3	3	3	3	2	2	2	3	3	3	3	3	4	3	4	4	3	3	3	2	3	2	2	3	2	3	2	2	2	2	3	3	2	2	1	2	2	2	1	奇美	-0.24266	0.22121	0.35919	-0.39589
4	5	4	5	5	3	3	5	5	3	2	2	2	3	3	2	4	4	4	3	4	4	4	4	2	2	3	2	1	3	2	2	2	1	2	3	1	2	1	1	1	1	1	2	1	奇美	-1.03387	0.61499	-0.13643	0.38726
4	4	4	4	4	4	4	4	4	4	2	2	2	4	4	3	3	3	4	3	4	4	4	3	2	2	2	2	2	2	2	2	2	2	2	2	2	2	2	2	2	2	2	2	1	奇美	-0.39586	-0.52371	0.88525	-0.6331
4	4	3	4	3	4	3	3	4	3	2	2	2	3	3	3	3	3	3	3	4	3	3	3	1	1	2	1	1	1	3	2	1	1	1	1	1	1	1	1	1	1	2	1	2	奇美	-1.84055	-1.255	0.42538	-0.33134
5	5	5	4	4	4	4	3	4	2	2	2	2	2	2	2	2	2	3	3	4	3	3	4	3	2	3	2	2	2	3	2	2	2	2	2	2	2	2	2	2	2	3	3	2	奇美	-0.32198	0.97552	-0.91933	-0.80729
4	5	5	5	4	2	2	2	2	2	2	2	2	2	2	2	2	1	1	2	4	4	2	4	4	4	4	4	3	5	4	2	3	2	2	2	1	1	1	1	1	1	1	2	2	奇美	-1.01894	0.91048	-0.68521	-2.7461
4	4	4	4	4	4	4	4	4	3	2	2	2	4	4	3	4	3	4	3	4	3	3	4	4	3	3	3	3	3	3	2	3	2	3	2	2	2	2	2	2	2	2	3	2	奇美	-0.24882	-0.46048	1.03422	-0.47766
4	4	4	4	4	5	4	4	5	4	2	2	2	3	3	3	3	4	4	3	4	4	3	4	3	3	5	3	3	4	3	3	3	2	3	3	3	3	3	2	1	2	2	3	3	奇美	0.28009	-0.36982	-0.28436	-0.04716
3	4	3	4	4	3	3	3	3	3	2	2	2	3	3	3	3	3	4	3	3	2	2	3	3	2	2	2	3	2	2	2	2	1	2	2	2	2	2	2	2	2	2	3	3	奇美	-0.64411	-1.13497	0.54191	0.02122
4	4	4	4	4	4	3	3	3	3	2	2	2	3	3	3	3	3	4	4	4	4	3	3	2	2	3	2	2	2	2	2	2	2	2	2	2	2	2	2	2	2	2	3	3	奇美	-0.43887	-0.28867	0.20443	0.14793
4	4	4	4	4	3	3	3	4	3	2	2	2	3	4	3	4	5	4	5	4	4	4	4	4	3	4	3	3	3	3	3	3	3	3	3	3	3	3	2	2	3	4	4	2	奇美	0.33676	-0.25752	0.65672	1.17916
2	2	3	4	4	3	3	3	3	3	2	2	2	3	3	3	3	5	5	5	4	4	1	4	1	1	3	1	1	3	2	3	3	1	1	1	1	3	1	1	1	1	1	1	2	奇美	-1.41246	-2.78477	-0.35635	2.30526
4	4	4	4	3	4	4	4	4	4	2	2	2	4	4	3	3	5	5	5	4	4	4	4	2	1	2	1	1	1	3	1	1	1	2	1	1	1	2	1	1	1	2	1	2	奇美	-1.81929	-1.05051	0.80556	1.93793
4	4	4	4	4	4	4	4	4	4	2	2	2	3	3	3	3	5	5	5	4	4	4	4	4	1	3	3	1	1	3	1	2	2	2	1	1	2	2	2	1	1	2	2	2	奇美	-1.36131	-0.65388	-0.04297	1.86657
4	4	4	4	4	3	3	4	4	3	2	2	2	3	3	3	3	3	3	3	4	3	3	3	2	2	2	2	2	2	2	2	2	2	2	2	2	2	2	2	2	2	2	2	3	奇美	-0.38307	-0.51332	0.29998	-0.63568
4	4	4	3	3	3	2	3	3	3	2	2	2	3	3	3	3	3	3	3	4	3	3	3	2	2	3	2	2	2	3	3	3	2	3	3	2	2	2	2	2	2	3	4	3	奇美	-0.12015	-0.97221	0.42307	-0.20842
4	5	5	4	4	4	3	4	4	4	2	2	2	2	2	2	2	3	3	4	4	3	3	4	2	2	5	3	3	3	3	3	4	3	3	3	3	3	3	3	3	3	3	3	3	奇美	1.21515	0.47737	-1.31049	0.04719
4	5	5	4	4	3	4	4	4	4	2	2	2	4	4	3	3	3	4	3	4	3	3	3	3	3	3	3	3	3	3	2	3	3	3	3	3	3	3	3	2	3	3	4	3	奇美	0.77111	0.41758	0.96589	-0.69515
3	4	4	4	4	4	4	3	4	4	2	2	2	4	3	4	4	4	3	3	3	3	3	3	3	3	2	2	3	4	4	3	3	3	3	3	3	3	3	3	3	3	4	3	3	奇美	0.88189	-0.70566	1.43022	-0.9859
5	5	5	5	5	5	4	3	4	3	2	2	2	3	3	2	2	4	4	4	4	3	2	3	3	2	2	2	2	2	2	2	2	2	2	2	2	2	2	2	2	2	2	2	3	奇美	-0.25269	1.75384	-0.53114	0.34678
4	4	5	5	5	5	4	3	4	4	2	2	2	3	3	3	3	4	3	3	4	4	3	4	2	2	2	1	1	2	2	1	1	1	1	3	1	1	1	1	1	1	2	2	1	高雄區域	-1.57546	0.7486	0.11047	-0.24363
4	4	4	4	5	5	3	3	4	3	2	2	2	2	2	2	2	3	4	3	4	3	3	3	4	4	4	2	2	2	2	2	2	1	2	2	2	2	2	2	2	2	4	4	1	高雄區域	-0.62678	0.14259	-1.42613	0.05429
4	4	4	4	4	3	3	4	3	3	2	2	2	3	3	3	3	4	3	4	4	4	3	3	2	2	2	2	2	2	2	2	2	2	2	2	2	2	2	2	2	2	2	2	2	高雄區域	-0.42367	-0.5086	0.26452	0.09164
5	5	5	4	5	4	3	4	4	4	2	2	2	3	3	2	2	4	4	4	4	4	4	3	3	2	3	3	3	3	3	4	4	2	3	4	3	3	3	3	2	3	2	4	3	高雄區域	1.16926	1.55954	-0.58998	0.5917
5	5	5	5	5	5	4	3	4	2	2	2	2	3	3	3	2	3	4	3	4	3	3	4	5	3	4	2	1	3	4	3	2	1	1	2	2	2	2	1	1	1	4	4	4	高雄區域	-1.07117	2.01794	-0.31176	0.07639
4	4	4	4	4	4	4	4	4	4	2	2	2	4	4	3	3	4	3	4	4	4	4	4	2	3	3	3	2	2	4	3	3	3	2	2	2	2	2	2	2	2	3	3	4	高雄區域	-0.30092	-0.62026	0.79421	-0.23132
2	4	4	4	4	4	3	3	3	4	2	2	2	3	3	3	2	3	3	3	4	3	2	3	3	3	4	3	3	3	3	3	3	3	3	3	1	1	1	1	1	3	4	4	1	部南	-0.77744	-1.19966	-0.19979	-0.60279
4	4	4	4	4	4	4	4	4	4	2	2	2	4	4	4	4	4	4	4	4	3	3	4	5	4	4	4	4	4	5	5	5	4	4	4	4	4	4	4	4	4	4	4	3	部南	2.4097	-0.27586	1.0187	0.08903
4	5	5	5	5	5	3	4	4	4	2	2	2	3	3	3	3	4	4	4	4	3	3	4	2	2	2	2	2	2	2	2	2	2	2	2	2	2	2	2	1	1	1	1	3	部南	-0.57342	1.3557	0.09656	0.55015
2	4	4	4	4	4	3	2	3	3	2	2	2	3	3	3	2	3	3	3	4	3	3	3	2	2	4	2	2	2	2	2	2	2	2	2	2	2	2	2	2	2	2	2	4	部南	-0.58698	-0.99723	-0.06949	-0.62768
4	4	3	4	4	4	3	4	4	3	2	2	2	3	3	2	3	3	3	3	4	4	4	4	3	2	3	3	3	2	2	2	2	2	2	2	2	2	2	2	2	2	2	3	2	麻新	-0.41409	-0.83472	-0.27259	-0.5675
4	4	4	4	4	3	3	4	4	4	2	2	2	3	2	2	2	4	4	4	4	3	2	4	3	3	4	2	2	3	4	3	3	2	4	3	3	3	3	2	2	3	4	4	3	麻新	0.44457	-0.5818	-1.18869	1.23161
4	4	4	4	3	3	4	4	3	3	2	2	2	3	3	3	4	4	4	4	4	4	3	4	3	3	3	2	2	3	3	3	3	2	2	2	2	2	2	2	1	3	3	3	3	麻新	-0.51019	-0.91338	0.44482	0.6073
4	4	4	4	3	3	4	4	3	3	2	2	2	3	3	3	2	2	2	2	4	4	3	4	3	3	3	2	2	3	3	3	3	2	2	2	2	2	2	2	2	2	2	2	4	麻新	-0.24596	-0.94123	-0.06846	-1.81582
5	5	5	5	5	5	3	4	5	4	2	2	2	3	3	3	3	2	3	3	4	3	3	3	2	2	2	2	2	2	2	2	2	1	2	2	2	2	2	1	1	2	2	2	4	麻新	-0.6373	1.83163	0.16612	-0.95013
5	5	5	4	4	4	3	3	3	3	2	2	2	4	3	3	3	3	3	3	4	3	3	3	4	2	2	4	5	5	5	3	5	3	3	4	3	5	3	4	3	5	4	5	2	新樓	2.30309	1.47075	0.71248	-0.95591
4	4	4	4	4	4	3	3	4	3	2	2	2	3	3	2	3	2	3	3	4	3	3	4	3	3	4	3	2	4	3	2	2	2	2	2	2	2	2	2	1	3	4	4	3	新樓	-0.52359	-0.28342	-0.21508	-0.87258
4	4	4	4	4	4	4	4	4	4	2	2	2	4	4	3	3	4	4	4	4	4	4	4	3	3	4	3	3	4	4	4	4	3	3	3	3	3	3	3	2	4	4	4	3	新樓	0.97512	-0.34697	0.55094	0.32155
4	5	5	5	5	5	4	5	5	4	2	2	2	3	3	2	3	2	3	3	4	4	3	4	2	2	3	2	2	2	2	2	2	2	3	3	3	2	2	1	1	1	2	4	3	新樓	-0.32546	1.26326	-0.37015	-1.00613
4	5	4	4	4	4	3	4	3	3	2	2	2	3	3	3	3	3	3	3	4	3	3	3	4	2	5	4	4	3	2	3	3	2	4	3	3	3	3	3	2	4	3	5	3	新樓	0.98659	0.48279	0.08181	-0.39282
5	4	4	4	4	5	4	5	5	3	2	2	2	4	4	3	3	4	4	4	4	4	4	4	1	1	1	1	1	1	1	1	1	1	1	1	1	1	1	1	1	1	1	1	4	新樓	-1.7228	-0.1923	0.68492	0.57168
4	4	4	4	4	3	3	4	3	3	2	2	2	4	3	3	3	4	4	4	4	4	4	4	3	3	3	2	2	2	2	3	3	2	2	3	2	2	2	2	2	2	2	2	1	雙和	-0.27843	-0.42754	0.30646	0.6202
4	4	4	4	4	4	4	4	4	4	2	2	2	4	5	4	4	4	4	4	4	4	4	4	3	3	3	3	2	2	3	2	2	2	2	3	2	2	2	2	2	2	3	3	1	雙和	-0.49912	-0.48351	1.61551	0.26109
3	4	4	5	4	4	4	4	3	2	2	2	2	3	2	2	2	3	3	3	4	4	3	3	3	3	2	2	2	2	4	3	3	2	2	2	2	2	2	2	1	2	4	4	1	雙和	-0.53141	-0.27801	-0.7953	-0.70456
3	3	4	3	3	3	3	3	3	2	2	2	2	3	3	3	3	3	3	4	4	4	3	4	2	3	2	2	3	3	4	3	3	3	2	2	3	2	2	2	2	3	4	4	1	雙和	-0.10534	-1.97365	0.3655	-0.31048
4	4	4	4	4	4	1	3	3	3	2	2	2	3	3	3	3	5	4	4	4	3	3	3	5	5	5	5	5	5	5	5	5	3	5	5	5	4	5	5	3	5	5	5	1	雙和	2.96594	0.36388	-0.2616	0.86825
4	4	5	5	4	3	3	3	4	4	2	2	2	4	4	4	3	4	4	4	4	4	3	4	4	3	3	2	2	3	2	3	3	2	3	2	3	3	3	2	2	3	3	4	2	雙和	0.1815	0.57939	0.87249	0.69742
4	4	4	4	4	4	4	4	4	4	2	2	2	4	4	4	4	4	4	4	4	4	2	4	3	4	2	4	3	4	4	2	3	2	4	4	3	3	4	3	2	2	3	4	2	雙和	0.93074	-0.39401	1.11798	0.14565
4	4	4	4	4	3	3	4	4	4	2	2	2	4	4	4	4	4	4	4	4	4	4	4	4	4	4	2	2	2	3	3	4	3	3	3	3	3	3	3	2	2	2	2	2	雙和	0.44242	-0.46683	1.11719	0.29332
3	3	4	4	2	1	1	2	2	1	2	2	2	3	3	2	1	4	4	2	4	4	4	5	3	3	4	3	3	4	4	5	5	4	4	4	4	4	5	4	2	4	4	5	2	雙和	2.00995	-1.44033	-0.71931	0.32472
4	4	4	4	4	4	3	3	4	3	2	2	2	4	3	3	3	4	4	4	4	4	4	4	4	2	4	3	2	2	2	4	4	3	2	4	2	2	2	2	2	4	2	4	4	雙和	0.19774	-0.14174	0.01731	0.71864
5	5	3	5	3	4	3	2	4	4	1	2	2	4	3	1	1	3	3	5	5	5	2	5	4	3	1	2	1	5	2	5	4	1	5	5	2	3	3	3	1	1	1	1	1	北馬	1.02102	0.43544	-1.82209	0.62493
5	5	5	5	5	5	3	4	5	4	1	2	2	4	4	4	4	4	4	4	5	4	4	5	2	2	3	1	1	2	2	1	1	1	1	2	2	2	2	2	1	2	1	3	1	北馬	-0.91408	1.63885	0.90939	0.99986
4	4	4	5	3	3	3	5	3	3	1	2	2	4	3	4	3	5	5	5	4	4	5	5	4	2	3	2	2	4	5	2	4	2	4	3	4	2	4	3	2	4	5	5	1	北馬	0.74935	-0.32025	0.54675	2.40796
4	4	4	4	4	3	3	3	4	2	1	2	2	3	3	2	2	1	1	2	4	3	3	3	4	3	4	4	3	4	4	4	3	3	4	4	3	3	4	3	3	4	4	4	1	奇美	1.63891	-0.14218	-0.45524	-2.86632
3	5	5	5	5	5	4	5	5	4	1	2	2	3	3	1	1	1	4	3	4	4	2	2	3	1	1	1	1	1	1	1	1	1	2	2	2	1	1	1	1	1	1	1	3	高醫	-1.21932	0.63588	-1.42737	-1.18077
4	5	5	5	5	5	4	3	3	5	1	2	2	3	3	3	3	4	3	2	4	4	3	3	3	2	3	4	2	3	4	2	2	1	3	2	2	2	2	2	1	2	2	4	3	高醫	-0.49079	1.26447	0.4092	-0.87723
5	5	3	5	4	5	2	4	3	3	1	2	2	2	1	1	1	5	4	4	4	4	4	4	2	1	3	1	1	1	3	2	2	1	2	2	2	3	2	1	1	2	2	2	3	淡馬	-0.76675	0.51815	-2.3294	1.93705
5	5	5	5	5	3	4	5	5	2	2	1	2	2	4	2	2	3	3	4	5	4	4	4	3	2	2	3	3	3	2	4	4	3	5	4	4	3	3	1	2	2	2	5	3	北馬	1.29383	1.7446	-0.66305	-0.19834
5	5	4	4	4	4	3	3	3	2	2	1	2	3	3	2	2	2	2	3	4	3	3	4	2	2	3	2	2	3	3	3	3	2	3	2	2	3	3	2	2	2	2	4	3	奇美	0.3693	0.71185	-0.17806	-1.09662
4	4	5	5	5	5	3	4	4	4	2	1	2	2	2	2	3	4	4	4	4	3	2	4	2	2	2	1	1	1	3	3	1	1	1	1	1	1	1	1	1	1	1	1	1	彰基	-1.68464	0.50826	-0.91205	0.99864
5	4	5	5	5	5	5	5	5	4	2	1	2	3	3	3	3	4	4	4	4	5	4	4	4	4	3	2	1	1	4	3	2	1	1	2	1	1	1	1	1	1	1	1	2	高雄區域	-1.60994	0.69707	-0.23147	0.13508
4	4	5	3	4	2	3	4	1	2	2	1	2	2	2	2	4	3	4	4	5	2	5	5	2	1	3	2	2	4	4	1	4	4	4	4	4	4	4	3	3	3	4	5	2	雙和	1.6937	-0.36086	0.0199	0.79331
4	5	5	5	3	4	3	3	4	3	1	1	2	2	3	4	3	3	3	2	4	3	3	4	3	2	2	3	3	4	3	3	2	1	4	3	3	2	2	1	1	1	2	4	1	高醫	-0.17953	0.78061	0.60002	-0.90732
4	5	4	5	5	4	4	4	4	4	1	1	2	3	3	3	3	3	3	4	4	4	4	4	4	2	4	4	1	3	3	2	1	3	3	3	3	3	3	3	3	3	3	4	2	淡馬	0.67946	0.61551	-0.08532	-0.4437
5	5	5	5	5	4	4	3	4	3	1	1	2	4	3	3	3	3	3	3	4	4	3	3	4	3	3	1	1	1	3	2	1	1	1	1	1	1	1	1	1	1	3	1	4	高雄區域	-1.80788	1.3322	0.63226	-1.05842
5	5	5	5	5	5	2	4	3	1	3	3	1	3	3	4	2	5	5	4	3	3	2	4	4	4	4	2	2	5	4	4	4	1	5	3	3	4	4	3	3	3	3	5	1	高長	1.53467	2.56257	-0.25173	2.11263
4	4	5	4	4	5	4	4	5	4	2	2	1	4	4	5	5	4	5	5	4	4	5	5	2	2	1	2	2	3	2	1	2	2	2	1	2	2	2	1	1	2	2	2	1	彰基	-1.00812	-0.06605	2.13424	1.02071
4	4	5	5	5	4	3	4	4	4	2	2	1	3	3	2	3	4	4	4	4	4	3	4	3	3	4	3	4	2	2	2	2	2	2	2	2	2	3	2	1	3	3	4	1	市立	-0.32696	0.64232	-0.29526	0.53881
4	5	5	4	4	4	3	3	5	3	1	2	1	3	3	2	3	1	3	2	5	5	3	5	1	2	1	1	1	4	1	1	2	1	1	2	2	4	1	3	1	1	3	2	1	奇美	-0.17769	0.4325	-0.50982	-1.64476
4	5	5	5	5	3	2	2	3	2	2	1	1	3	2	5	5	3	4	5	5	4	3	5	2	2	3	4	4	4	4	5	3	3	3	5	3	5	3	3	3	3	3	3	3	奇美	1.96205	1.71583	0.89733	0.71627
4	4	4	4	4	4	4	4	4	4	2	1	1	4	5	5	5	4	5	4	4	3	2	4	3	3	5	4	4	5	3	3	3	3	5	4	3	3	3	3	1	4	3	5	1	高長	1.10358	-0.48099	2.25573	0.59796
4	4	4	5	5	4	4	4	4	3	2	1	1	3	3	4	3	4	4	4	4	4	3	4	3	2	3	2	2	4	4	4	4	2	3	4	4	3	4	3	3	3	2	5	2	高長	1.49584	0.3808	0.1701	0.7558
4	4	4	4	4	4	3	3	4	2	2	1	1	1	1	1	1	1	2	2	4	3	2	4	2	2	2	1	1	1	1	1	3	1	3	3	2	3	2	1	1	1	3	2	4	高長	-0.49494	-0.47666	-2.40781	-1.50169
4	4	3	3	4	2	3	3	3	3	2	1	1	3	3	4	3	4	4	4	4	3	2	3	1	2	2	3	1	4	5	2	3	1	3	2	3	1	2	1	1	2	3	5	1	高醫	-0.79734	-1.6576	0.96377	1.00503
4	5	4	4	3	4	5	5	3	3	2	1	1	3	3	2	3	2	3	3	4	3	3	3	2	2	3	4	2	4	4	3	3	2	3	4	4	2	3	3	2	4	3	5	1	高醫	1.13008	-0.45119	0.08622	-1.17514
4	5	4	4	3	4	4	4	3	4	2	1	1	3	3	3	3	4	3	3	4	4	4	3	5	2	4	3	3	4	4	3	2	3	3	3	2	2	2	2	2	2	4	4	2	彰基	0.03102	-0.49633	0.48389	-0.66036
5	5	5	5	5	5	3	3	4	4	2	1	1	3	3	3	3	4	4	4	4	4	3	4	4	2	2	1	1	1	3	2	2	1	4	2	1	1	1	1	1	1	4	5	3	左海	-1.3338	1.64429	0.16984	1.14945
5	4	5	5	5	4	4	4	5	4	2	1	1	4	3	3	3	4	4	4	4	4	4	4	2	2	3	1	1	1	1	1	2	1	1	1	1	1	1	1	1	1	1	2	1	高雄區域	-1.73563	0.62521	0.45832	0.49804
4	4	5	4	5	5	5	5	5	4	2	1	1	3	3	3	3	4	4	4	4	3	3	4	4	4	4	3	2	2	4	4	3	1	2	4	2	2	2	2	1	1	4	4	2	高雄區域	-0.39396	0.1273	-0.23661	0.50583
3	4	5	5	3	2	1	1	2	2	2	1	1	2	3	2	2	3	3	2	4	4	3	3	1	1	1	1	2	4	2	2	3	1	3	1	1	1	1	1	1	1	1	5	1	雙和	-1.15526	-0.14032	0.17639	-0.57281
5	5	5	5	5	3	3	3	3	3	1	1	1	3	3	3	3	4	4	4	4	4	3	3	4	3	3	3	3	4	3	4	3	3	4	3	3	3	2	2	1	3	3	4	1	北馬	0.6231	1.63304	0.4787	0.07506
3	5	4	4	3	3	2	2	2	1	1	1	1	2	2	1	1	2	2	3	4	3	2	3	1	2	2	1	1	1	2	1	3	1	3	1	2	1	3	1	1	1	1	3	1	北馬	-0.96322	-0.76154	-1.14039	-0.91298
3	4	4	4	4	3	3	3	3	3	1	1	1	3	3	2	2	3	3	3	3	3	2	3	2	1	1	1	1	1	1	1	1	1	3	1	1	1	1	1	1	1	1	1	1	北馬	-1.66167	-1.23085	0.17023	-0.6079
4	4	4	4	4	4	4	4	4	4	1	1	1	4	4	4	4	4	4	4	4	4	4	4	2	2	3	3	3	4	3	3	3	2	2	3	3	2	2	2	1	2	2	3	3	北馬	-0.03411	-0.69439	1.60968	0.03257
4	5	5	4	4	5	4	3	4	3	1	1	1	3	3	3	3	4	3	3	4	3	3	4	5	2	4	3	3	3	3	3	4	2	3	3	3	3	4	2	1	4	3	5	3	北馬	0.63944	0.65249	0.14855	-0.19006
5	4	5	4	4	4	3	3	4	4	1	1	1	4	4	4	4	4	4	4	4	4	4	3	3	4	3	3	3	3	4	3	4	3	4	3	4	3	3	3	2	2	4	4	3	北馬	1.02636	0.34664	1.74382	-0.35192
5	5	5	4	4	4	4	3	4	3	1	1	1	3	3	3	3	4	4	5	4	4	4	4	5	4	3	3	3	4	5	4	3	3	5	4	4	3	4	3	1	2	5	4	1	奇美	1.18937	1.0142	0.33683	0.33785
5	5	5	5	5	5	4	5	5	3	1	1	1	3	3	3	3	3	4	3	4	3	3	3	3	3	4	3	1	3	2	2	3	2	4	3	2	2	2	1	1	1	1	4	1	奇美	-0.17967	1.36882	0.03611	-0.58619
4	4	4	4	4	5	5	4	4	4	1	1	1	4	4	4	3	5	5	5	5	4	5	5	5	5	5	4	3	3	4	3	4	3	3	3	3	4	4	3	3	3	3	3	2	奇美	1.17055	-0.76585	0.41656	1.17009
5	5	5	5	5	5	4	5	5	5	1	1	1	5	5	5	5	5	5	5	5	5	5	5	3	3	3	3	2	2	2	3	2	2	2	2	2	3	2	2	1	2	2	2	3	奇美	-0.31322	1.30029	2.14842	1.30313
5	5	5	5	5	5	5	5	5	5	1	1	1	4	4	4	4	5	5	5	5	5	5	5	1	1	3	3	2	3	3	2	2	1	1	2	1	1	1	1	1	2	2	4	3	奇美	-1.14158	1.00299	1.16116	1.746
5	5	5	5	5	5	5	5	5	5	1	1	1	5	5	5	5	5	5	5	5	4	5	5	5	5	5	1	4	2	4	1	1	2	4	4	4	4	1	1	1	4	4	5	3	奇美	-0.128	1.31836	2.25012	1.41189
4	4	4	4	4	4	3	4	3	2	1	1	1	3	3	3	3	2	4	2	4	2	2	4	4	4	4	4	3	3	4	3	4	4	4	4	4	4	4	2	3	4	4	4	1	奇美	1.74891	-0.54198	0.09526	-1.18631
4	4	4	5	4	3	5	3	3	3	1	1	1	4	4	1	3	5	3	5	4	5	4	4	3	3	3	4	3	3	5	4	3	3	3	3	2	3	3	2	1	1	4	4	2	奇美	0.14172	-0.34062	0.50164	-0.05792
5	5	5	5	5	5	4	4	4	4	1	1	1	1	1	1	1	4	4	2	4	3	2	2	4	1	1	2	1	3	2	1	1	1	1	1	1	2	1	1	2	1	3	2	2	奇美	-1.04669	1.07215	-2.17557	-0.30371
5	5	5	5	5	5	5	5	5	5	1	1	1	5	4	4	4	4	4	4	4	4	4	4	1	1	1	1	1	1	1	1	1	1	1	1	1	1	1	1	1	1	1	4	3	奇美	-1.60128	1.04531	1.9512	0.33035
5	5	5	5	5	5	5	5	5	5	1	1	1	2	2	2	2	4	4	4	3	2	2	2	4	4	2	2	2	2	2	3	4	2	3	4	3	3	2	2	2	2	3	3	3	奇美	0.6469	1.20274	-1.06811	-0.07636
5	5	5	5	5	5	4	5	5	5	1	1	1	5	4	2	2	4	4	3	5	4	4	4	3	3	3	3	3	2	2	3	3	2	2	3	3	3	3	2	2	2	2	4	4	奇美	0.62097	1.27096	0.02424	-0.14114
4	5	5	5	5	4	3	4	4	4	1	1	1	4	4	2	2	4	4	4	4	4	2	4	2	2	3	2	2	2	3	2	2	2	4	2	3	2	2	2	2	2	3	3	4	奇美	0.02834	0.81685	0.04624	0.60024
5	5	5	5	5	5	5	5	5	5	1	1	1	3	3	3	3	4	4	4	4	4	4	4	2	2	2	2	2	2	2	2	2	2	3	3	3	2	2	2	2	2	2	2	1	高長	0.18713	1.08873	0.13829	0.11801
5	5	5	5	5	5	5	4	4	2	1	1	1	4	3	3	3	3	3	3	4	3	3	3	3	3	3	3	3	3	3	4	4	4	4	3	3	3	3	2	1	3	3	4	1	高長	1.09648	1.65143	0.75878	-1.64353
5	5	5	5	5	5	5	3	3	3	1	1	1	2	2	2	2	4	4	4	5	3	3	3	4	3	4	2	3	3	3	3	3	3	3	3	3	4	3	2	2	2	3	3	3	高長	0.92751	1.5235	-1.10709	0.05998
5	5	5	5	5	3	3	3	3	3	1	1	1	3	3	2	3	3	4	4	5	3	3	3	5	2	2	2	1	1	1	2	2	1	1	1	1	2	2	2	1	1	2	5	3	高長	-1.11849	1.51765	-0.08416	0.56991
5	5	4	4	3	4	3	5	5	2	1	1	1	1	1	1	1	5	5	5	5	4	3	5	5	4	5	4	3	3	3	3	3	1	4	3	3	1	1	1	1	5	3	3	3	高長	-0.28216	-0.41813	-3.40785	2.65518
5	5	5	5	5	5	3	4	3	2	1	1	1	1	1	1	1	4	4	4	5	4	4	4	2	1	4	4	1	5	1	5	5	1	4	4	2	5	4	5	4	2	2	4	4	高長	2.81993	2.01423	-3.15628	1.28358
5	5	5	5	5	5	3	4	4	3	1	1	1	3	3	3	3	3	3	3	4	3	3	4	5	4	5	3	5	5	5	3	3	4	4	3	3	3	4	3	4	5	5	5	3	高醫	2.00111	1.54044	0.11509	-1.06029
5	5	5	5	5	5	3	5	5	5	1	1	1	1	1	1	1	3	3	3	4	3	3	4	4	4	4	3	1	3	5	3	5	4	3	2	2	2	2	2	1	3	5	5	3	高醫	0.18258	0.99936	-2.63502	-0.40878
4	5	5	5	5	5	4	3	5	4	1	1	1	5	5	1	3	5	4	2	5	5	4	3	5	3	1	4	3	2	3	2	5	3	3	1	3	2	3	2	1	1	4	4	3	高醫	0.03087	0.96662	0.72674	-1.06921
5	5	5	5	5	5	3	3	5	3	1	1	1	2	2	2	2	4	3	3	4	2	3	4	3	2	4	3	2	3	4	4	2	2	3	2	2	2	3	2	2	3	4	4	4	高醫	0.26197	1.59164	-1.04558	0.11845
4	5	5	5	5	5	5	5	5	5	1	1	1	1	1	1	1	3	4	2	5	3	2	4	3	3	3	4	2	4	1	3	4	2	4	4	4	4	3	2	1	4	2	4	4	高醫	1.45471	0.79431	-3.10701	-0.36889
4	5	4	4	4	3	3	3	4	2	1	1	1	2	3	2	2	3	3	3	4	3	3	3	2	1	3	2	1	2	2	1	2	1	2	2	3	1	1	1	2	2	2	3	1	淡馬	-0.88666	-0.2911	-0.45378	-0.3379
4	5	5	5	5	2	1	3	4	4	1	1	1	3	4	3	3	5	4	5	5	3	3	4	3	2	3	2	1	1	1	3	1	1	2	1	2	2	1	1	1	1	3	4	1	淡馬	-1.40393	1.00835	0.35049	2.25721
4	5	4	5	4	4	4	4	4	3	1	1	1	2	2	2	3	4	4	4	4	3	3	4	2	2	2	2	2	3	2	3	3	2	2	2	2	3	3	2	2	2	2	3	3	淡馬	0.2968	0.12846	-0.75326	0.59834
4	5	5	5	4	5	3	3	4	4	1	1	1	3	3	2	2	3	2	2	4	3	2	3	3	2	2	2	2	2	3	2	1	1	2	2	2	2	2	1	2	2	3	3	4	淡馬	-0.60123	0.72629	-0.23717	-1.41535
5	5	5	5	5	5	5	5	5	5	1	1	1	3	4	3	3	3	4	3	4	3	3	3	1	1	1	1	1	1	1	1	1	3	1	1	1	1	1	1	1	1	1	3	1	彰基	-1.29737	0.86325	0.93859	-0.79573
3	4	4	4	4	4	4	3	3	3	1	1	1	3	3	2	2	4	4	4	4	4	4	5	3	3	5	3	3	3	5	3	4	1	5	3	3	4	4	1	1	3	3	5	1	彰基	0.43143	-0.83007	-0.53139	0.95868
5	5	5	5	5	5	5	5	5	5	1	1	1	4	4	4	4	5	5	5	5	5	5	5	1	1	3	2	1	3	4	1	1	1	1	2	1	1	1	1	1	2	3	3	1	彰基	-1.42228	0.89611	1.16	1.79046
4	5	4	4	3	5	3	4	3	3	1	1	1	3	2	1	1	5	4	4	4	2	1	4	2	1	4	2	2	2	2	2	2	1	2	3	2	3	1	1	2	1	2	4	1	彰基	-0.46437	-0.55149	-1.62518	1.77057
5	5	5	5	5	3	3	5	5	4	1	1	1	3	3	3	3	3	4	4	5	3	3	3	1	1	1	1	1	1	1	1	1	1	1	1	1	1	1	1	1	1	1	1	1	彰基	-1.48131	0.9072	0.20153	0.4068
3	5	5	5	5	5	5	5	5	5	1	1	1	2	2	2	2	3	5	5	5	4	4	5	1	1	1	1	1	1	1	1	1	1	1	1	1	1	1	1	1	1	1	1	1	彰基	-1.60677	0.04574	-1.50218	1.34764
5	4	3	4	4	4	3	3	4	3	1	1	1	3	3	3	3	3	3	3	4	3	3	4	3	2	3	3	2	2	3	3	2	1	4	3	2	2	2	2	2	3	2	4	1	彰基	-0.02539	-0.54902	0.17084	-0.15267
5	5	5	5	5	5	5	5	5	5	1	1	1	5	3	3	3	3	4	3	5	4	3	3	1	2	1	3	3	3	3	2	1	1	2	2	1	1	1	1	1	1	2	2	1	彰基	-0.88272	0.94375	0.82607	-0.93064
5	5	5	5	4	4	4	4	4	5	1	1	1	4	4	3	3	4	4	3	5	4	3	4	3	1	2	1	1	1	1	2	1	2	3	2	1	1	1	1	1	1	1	3	1	彰基	-1.19269	0.70399	0.7693	0.32988
4	4	5	5	5	4	4	4	4	3	1	1	1	4	3	3	3	3	3	3	4	4	4	4	4	4	4	2	4	4	4	2	3	3	3	2	3	2	2	2	2	3	3	3	2	小港	0.21125	0.3788	0.64517	-1.47574
5	5	5	5	5	5	4	4	5	4	1	1	1	4	4	4	4	4	4	4	4	4	4	4	1	2	2	1	1	2	1	2	1	1	1	2	1	1	2	1	1	1	1	1	4	市立	-1.22299	1.27969	1.50592	0.16876
3	3	4	4	4	4	4	4	5	5	1	1	1	4	3	3	3	4	4	5	5	4	5	5	5	2	4	4	2	3	2	3	3	1	1	2	2	2	2	2	1	2	2	3	3	阮綜合	-0.83752	-1.68229	-0.25478	1.15018
4	5	5	5	5	5	4	3	5	4	1	1	1	3	4	4	4	3	3	3	4	4	4	4	5	4	4	2	1	2	3	3	2	1	1	2	2	2	1	1	1	1	3	3	4	阮綜合	-1.34232	1.11222	0.99829	-0.97716
5	5	5	5	5	5	4	3	4	4	1	1	1	2	2	3	3	4	4	4	4	4	3	4	4	4	4	2	1	2	4	2	1	1	1	2	1	1	1	1	1	2	4	3	4	阮綜合	-1.63316	1.17718	-0.56186	0.56735
5	5	5	5	5	4	4	4	4	4	1	1	1	3	3	3	4	3	3	3	4	3	3	3	3	1	2	1	1	1	2	1	1	1	1	1	1	1	1	1	1	1	3	2	4	阮綜合	-1.70269	1.12266	0.92146	-0.69994
5	5	5	5	5	5	4	3	3	3	1	1	1	4	4	4	3	2	3	3	4	4	4	4	4	3	4	4	2	4	4	3	4	3	3	3	4	3	4	2	2	3	4	4	2	奇美	1.10586	1.80554	1.28583	-1.64054
5	5	5	5	5	5	5	5	5	5	1	1	1	3	3	3	3	4	4	4	4	3	3	4	3	3	3	3	2	3	2	3	3	2	3	4	3	1	1	1	1	2	2	4	3	奇美	-0.22324	1.13424	0.02336	0.28856
5	5	5	5	5	5	4	4	4	4	1	1	1	2	2	1	3	3	3	3	4	2	2	3	5	1	5	5	3	3	3	4	3	4	2	2	2	4	3	2	2	3	4	5	3	奇美	0.87806	1.43238	-1.04285	-0.9168
4	4	5	5	4	4	4	2	4	3	1	1	1	3	4	2	2	2	4	4	4	4	4	4	4	2	3	2	2	2	3	3	3	2	4	4	3	2	3	2	2	3	3	4	4	奇美	0.45644	0.5398	-0.09051	-0.29157
4	5	5	5	5	4	2	4	3	2	1	1	1	3	3	2	2	3	3	4	5	4	4	4	3	2	4	3	2	2	3	3	3	2	2	2	2	2	2	2	1	3	3	4	3	部南	-0.23405	1.29651	-0.70318	0.2254
4	4	4	4	4	4	3	3	4	3	1	1	1	3	3	4	4	4	4	2	4	3	3	3	2	3	4	3	4	4	4	4	4	3	4	4	4	4	5	3	3	4	4	5	3	麻新	2.21562	-0.37373	0.97809	-0.62448
4	4	4	4	4	4	3	3	4	3	1	1	1	3	3	4	4	4	4	2	4	3	3	2	2	2	3	3	3	3	3	3	2	2	3	2	2	3	2	1	1	3	3	3	3	麻新	-0.21576	-0.53527	1.26485	-0.74237
4	5	5	5	5	5	3	4	5	4	1	1	1	4	4	4	3	4	5	3	4	3	3	3	2	2	3	3	1	3	3	3	3	2	2	3	3	3	3	2	1	4	5	4	3	新樓	0.394	1.22364	0.89131	0.52548
4	5	5	5	5	5	2	5	5	5	1	1	1	2	4	2	2	4	4	4	4	3	2	4	4	2	3	4	2	2	3	3	2	1	2	1	2	2	2	1	1	4	3	4	3	新樓	-0.7101	0.93969	-0.92579	1.30375
5	5	5	5	5	5	3	4	5	3	1	1	1	2	2	2	2	3	4	3	5	4	3	2	3	2	2	2	2	2	2	2	2	2	2	2	2	2	2	2	2	2	2	2	4	新樓	-0.00791	1.37573	-1.35281	-0.53924
5	5	5	5	5	5	3	3	3	3	1	1	1	2	2	2	2	3	5	5	5	4	3	3	2	2	4	2	2	2	2	2	1	1	3	2	2	3	1	1	1	1	1	1	1	雙和	-0.64512	1.57545	-1.25338	1.02309
5	5	5	5	5	5	5	3	4	4	1	1	1	4	4	5	3	3	4	4	5	4	4	4	5	4	4	3	4	4	4	3	3	3	3	3	4	3	4	3	1	4	4	5	1	雙和	1.07671	1.71121	1.3307	-0.49137
5	5	5	5	5	5	4	5	5	5	1	1	1	4	4	4	4	5	5	5	5	3	3	4	4	1	1	1	1	1	2	2	2	2	1	1	1	1	1	1	1	1	1	1	1	雙和	-1.49248	1.00954	1.09407	1.79478
3	4	4	4	4	3	3	4	4	4	1	1	1	4	3	3	3	5	5	5	4	4	4	4	3	3	4	3	3	3	5	4	3	2	4	3	3	3	4	3	3	3	4	3	1	雙和	1.03702	-1.17539	0.22138	1.71804
5	5	5	5	5	3	1	3	3	3	1	1	1	1	1	3	1	5	5	5	5	3	1	5	4	2	5	2	4	3	2	3	2	1	2	3	2	5	4	5	5	3	3	4	2	雙和	1.96755	1.58367	-2.60794	3.2809
4	5	5	4	4	3	2	4	3	2	1	1	1	2	2	1	2	3	3	3	4	4	3	4	3	2	2	2	4	2	2	2	4	3	2	2	2	2	3	1	1	3	4	5	2	雙和	-0.05261	0.2689	-1.05238	-0.39198
[truncated: 25 more columns]

## Sheet: dataabc
0	0	0	0	0	0	0	0	0	0	0	0	0	0	0	0	0	0	0	0	0	0	0	0	0	0	0	0	0	0	0	0	0	0	0	0	0	0	0	0	0	0	1	0	0	0	0	0	0	0
0	0	0	0	0	0	0	0	0	0	0	0	0	0	0	1	0	0	0	0	0	0	1	0	0	1	0	1	0	0	0	0	0	0	0	1	1	0	0	0	1	0	0	0	0	1	0	0	1	0
0	1	1	1	1	1	1	1	1	0	1	1	1	1	1	0	1	1	1	1	1	1	0	1	1	0	1	0	1	1	1	0	1	1	1	0	0	1	1	1	0	1	0	1	1	0	1	1	0	1
1	0	0	0	0	0	0	0	0	1	0	0	0	0	0	0	0	0	0	0	0	0	0	0	0	0	0	0	0	0	0	1	0	0	0	0	0	0	0	0	0	0	0	0	0	0	0	0	0	0
5	4	3	4	3	4	4	4	3	3	4	4	3	3	4	3	4	4	4	4	4	4	4	4	3	4	4	3	4	4	4	4	4	3	4	3	3	4	4	4	4	3	5	4	4	4	3	4	4	5
5	4	4	4	4	4	4	4	4	3	4	4	4	3	4	3	4	4	4	4	4	4	4	4	4	4	4	4	4	4	4	4	4	4	4	4	4	4	4	4	4	4	5	4	4	4	5	4	4	5
5	4	2	4	4	4	4	4	5	4	4	3	4	3	4	3	4	3	4	4	4	4	3	4	4	4	3	4	4	4	3	3	3	3	4	4	4	4	4	4	4	4	5	3	4	4	5	4	4	5
5	4	3	3	4	4	4	4	5	4	4	3	4	3	4	3	3	3	4	4	4	4	3	4	4	3	4	4	4	3	3	2	3	3	4	4	3	4	4	4	4	4	5	3	4	4	5	4	4	5
4	4	4	3	4	4	4	4	5	4	4	3	4	3	4	3	3	3	4	4	4	4	3	3	4	3	3	3	4	3	2	3	3	3	4	3	3	4	4	4	3	4	4	3	4	4	4	4	4	5
4	4	4	3	3	4	3	3	5	4	4	4	3	3	4	2	3	3	4	4	4	4	2	4	3	3	3	3	4	4	3	3	2	4	4	3	3	3	4	4	4	2	3	3	4	3	4	4	3	3
2	2	3	3	3	3	4	4	1	5	3	3	3	3	4	2	4	4	4	3	4	3	3	3	3	3	3	2	3	4	3	5	2	2	4	3	2	4	3	4	2	2	1	3	4	3	3	4	2	4
2	2	2	3	3	3	4	4	5	5	3	4	3	3	4	3	3	3	4	3	3	3	4	3	3	3	3	4	3	3	4	4	2	4	3	2	2	4	3	4	2	3	1	3	3	4	3	3	3	3
2	4	4	3	3	3	3	4	5	5	4	4	3	3	4	3	3	3	3	3	3	3	4	3	4	3	3	3	3	3	3	5	2	4	3	2	2	4	3	3	3	4	5	3	4	3	3	3	3	4
2	2	5	3	3	3	3	4	3	5	2	3	3	3	4	3	2	3	4	3	3	3	3	3	2	3	4	3	3	4	3	5	2	4	3	2	2	3	3	3	2	2	1	4	3	2	4	3	3	3
4	3	3	3	3	3	3	3	3	3	3	3	3	3	3	3	3	3	3	3	3	3	2	3	3	2	2	2	2	2	4	4	3	3	3	3	2	2	2	2	2	2	4	4	3	3	3	3	3	3
4	4	3	3	3	3	3	3	3	3	3	3	3	3	3	3	3	3	3	3	3	3	3	2	2	2	2	2	2	2	3	3	3	3	3	3	3	3	3	3	3	3	2	2	2	2	2	2	2	2
4	4	4	3	3	3	3	3	3	3	3	3	3	3	3	3	3	3	3	3	3	3	3	3	3	3	3	3	3	3	2	2	2	2	2	2	2	2	2	2	2	2	2	2	2	2	2	2	2	2
2	2	3	3	3	3	3	4	3	5	2	3	3	3	3	2	3	3	3	3	4	3	2	3	3	3	2	3	2	3	3	5	3	3	4	2	2	3	3	3	2	2	1	3	3	2	3	3	3	2
2	2	4	3	3	3	3	4	3	5	3	3	3	3	3	2	3	3	3	3	4	3	2	3	3	3	2	3	2	3	3	5	3	3	3	2	2	3	3	3	2	2	1	3	3	3	3	3	3	3
2	2	4	3	3	2	3	5	3	4	3	3	3	3	5	2	2	3	3	3	3	3	2	3	3	3	2	3	2	3	3	5	5	3	3	2	2	3	3	3	1	2	1	3	3	2	3	2	3	3
2	2	3	3	3	2	3	4	3	4	3	3	3	3	4	2	2	3	3	3	4	3	2	3	2	3	2	3	2	4	3	5	3	3	3	2	2	3	3	3	1	2	1	3	3	2	4	2	3	2
2	2	2	3	3	4	3	4	3	5	3	3	2	3	5	3	3	3	3	3	3	3	3	3	3	3	4	2	3	4	3	5	4	4	4	3	2	4	4	3	3	3	1	4	3	2	4	4	3	3
2	2	4	3	3	4	3	4	3	5	3	3	3	3	5	3	3	3	3	3	3	3	3	3	3	3	4	3	3	4	3	5	4	4	4	4	2	4	4	3	3	4	2	4	3	2	4	4	3	3
2	2	5	3	3	4	3	5	3	5	3	4	3	4	5	3	3	3	3	3	3	3	3	3	3	3	4	3	2	4	4	5	4	4	4	3	2	4	4	3	3	4	3	4	3	3	4	4	3	3
2	4	4	4	4	4	4	4	3	4	4	4	4	3	3	2	3	4	4	3	4	3	3	4	4	4	4	3	3	4	4	1	4	4	3	4	4	4	4	3	4	4	4	4	4	4	4	4	4	4
2	2	3	3	2	4	3	3	3	3	4	2	3	3	4	2	3	4	4	3	4	3	3	3	3	3	4	3	2	4	3	5	3	4	4	3	2	4	4	3	4	4	3	3	3	3	4	3	3	3
3	2	4	3	3	3	3	3	3	4	3	4	2	3	3	2	2	4	4	3	4	3	3	3	3	3	3	3	3	4	3	5	3	3	4	3	2	3	4	3	2	4	3	2	3	3	4	3	3	2
3	2	4	4	4	4	4	4	3	4	3	4	2	3	3	2	3	4	4	3	4	3	3	3	3	3	4	3	4	4	4	5	4	4	4	3	2	4	4	3	2	4	1	4	3	3	5	4	3	3
2	4	3	3	2	2	2	5	3	4	4	3	3	2	4	2	3	3	3	2	2	4	2	3	4	1	2	3	4	2	4	5	2	3	3	2	2	3	3	2	1	3	1	3	3	2	3	3	1	4
2	2	2	3	2	2	2	2	3	2	3	2	3	3	4	3	2	3	3	2	2	3	2	2	2	1	2	2	4	2	3	5	3	2	3	2	3	3	2	2	2	2	1	3	3	1	3	2	1	2
3	2	4	4	5	2	2	5	3	1	5	4	3	5	4	4	3	3	3	2	3	4	1	2	3	2	2	2	4	2	5	5	3	2	4	4	2	5	3	3	1	4	1	4	3	5	3	4	1	2
2	2	3	3	3	2	2	5	3	1	3	2	2	3	4	2	2	3	3	2	3	3	2	2	4	1	2	2	3	2	3	5	2	2	3	2	2	3	2	2	2	4	1	3	3	2	3	2	1	2
2	2	3	3	3	2	2	2	3	1	3	4	2	3	2	2	2	3	2	2	3	3	2	2	2	1	2	2	3	2	3	5	2	2	2	2	2	3	2	2	1	2	1	2	2	2	3	2	1	2
3	2	2	3	4	2	2	3	3	1	4	4	2	3	4	4	2	3	4	2	4	4	2	3	3	2	2	2	4	2	3	5	2	2	2	3	4	3	2	2	2	3	1	2	3	2	3	2	1	2
3	2	4	3	2	2	2	4	3	1	3	2	3	3	4	4	3	3	3	2	3	3	2	3	2	1	2	2	4	2	4	5	3	2	2	4	3	3	3	3	2	2	1	2	3	2	3	2	1	5
4	3	3	3	3	2	2	4	3	5	4	4	2	3	4	3	3	3	4	2	4	4	2	3	3	1	2	2	3	2	4	5	2	3	2	3	2	4	3	2	3	2	1	3	3	3	3	2	4	3
3	3	3	4	3	2	2	4	3	5	3	3	2	4	4	4	3	3	4	2	4	4	2	3	2	1	2	2	2	2	5	5	3	3	2	2	2	4	3	3	2	2	1	4	3	4	3	3	3	2
2	2	2	3	3	2	2	3	3	4	2	2	2	3	1	3	2	3	4	2	4	3	2	1	2	1	2	2	2	2	3	5	2	1	2	2	2	2	2	3	1	2	1	2	3	1	2	2	1	2
2	3	3	4	4	2	2	4	3	3	5	2	2	3	4	3	2	3	2	2	3	3	2	2	2	3	2	2	3	2	5	5	2	5	2	2	3	5	3	3	3	2	1	2	3	3	2	2	1	2
3	2	3	3	3	2	2	4	3	2	4	2	3	3	4	3	3	3	3	2	4	4	2	2	3	1	2	2	4	2	4	5	2	3	2	2	3	3	3	2	3	2	1	2	3	3	3	2	1	2
2	2	3	4	3	2	2	5	3	3	3	2	3	3	4	2	2	3	4	2	4	4	2	2	3	1	2	2	2	2	3	5	3	3	2	2	2	3	3	3	3	2	1	2	3	2	4	2	1	1
3	2	2	4	3	2	2	3	3	1	4	2	3	3	4	4	2	2	3	2	4	4	1	2	2	1	2	2	2	2	3	5	2	3	2	1	2	4	3	2	2	3	1	2	3	3	3	2	1	1
2	2	2	4	4	2	2	4	3	3	5	3	3	5	4	4	2	2	3	2	4	4	2	2	2	1	2	3	2	2	5	5	2	4	2	1	3	3	3	2	2	2	1	3	3	3	3	2	1	1
2	2	2	4	2	2	2	3	3	3	3	2	3	3	4	2	2	2	3	2	4	3	3	1	2	1	2	2	3	2	4	5	2	2	2	1	2	2	2	2	2	2	1	2	3	2	1	2	1	1
1	2	1	4	3	2	2	3	3	3	3	2	2	3	4	2	2	1	2	2	4	2	2	1	1	1	2	1	1	2	3	3	2	1	2	1	2	2	1	1	1	1	1	2	3	1	1	2	1	1
2	3	4	4	3	2	2	4	3	5	5	2	2	3	4	3	2	3	3	2	3	4	2	1	1	1	2	2	4	2	3	5	2	4	2	1	3	4	3	2	2	1	1	3	3	3	2	2	1	1
2	2	3	4	3	2	2	3	3	4	3	2	3	4	4	2	2	3	3	2	4	3	2	2	1	1	2	2	4	2	3	5	3	2	2	4	2	4	3	3	2	4	1	2	3	2	3	2	1	4
4	4	5	4	4	2	2	5	3	5	5	4	3	4	4	4	3	3	3	2	3	4	1	3	3	3	2	3	4	2	5	5	3	4	2	4	4	4	3	4	2	4	1	4	3	3	3	3	3	4
5	4	3	4	3	4	4	4	3	3	4	4	3	3	4	3	4	4	4	4	4	4	4	4	3	4	4	3	4	4	4	4	4	3	4	3	3	4	4	4	4	3	5	4	4	4	3	4	4	5
5	4	4	4	4	4	4	4	4	3	4	4	4	3	4	3	4	4	4	4	4	4	4	4	4	4	4	4	4	4	4	4	4	4	4	4	4	4	4	4	4	4	5	4	4	4	5	4	4	5
5	4	2	4	4	4	4	4	5	4	4	3	4	3	4	3	4	3	4	4	4	4	3	4	4	4	3	4	4	4	3	3	3	3	4	4	4	4	4	4	4	4	5	3	4	4	5	4	4	5
5	4	3	3	4	4	4	4	5	4	4	3	4	3	4	3	3	3	4	4	4	4	3	4	4	3	4	4	4	3	3	2	3	3	4	4	3	4	4	4	4	4	5	3	4	4	5	4	4	5
4	4	4	3	4	4	4	4	5	4	4	3	4	3	4	3	3	3	4	4	4	4	3	3	4	3	3	3	4	3	2	3	3	3	4	3	3	4	4	4	3	4	4	3	4	4	4	4	4	5
4	4	4	3	3	4	3	3	5	4	4	4	3	3	4	2	3	3	4	4	4	4	2	4	3	3	3	3	4	4	3	3	2	4	4	3	3	3	4	4	4	2	3	3	4	3	4	4	3	3
2	2	3	3	3	3	4	4	1	5	3	3	3	3	4	2	4	4	4	3	4	3	3	3	3	3	3	2	3	4	3	5	2	2	4	3	2	4	3	4	2	2	1	3	4	3	3	4	2	4
2	2	2	3	3	3	4	4	5	5	3	4	3	3	4	3	3	3	4	3	3	3	4	3	3	3	3	4	3	3	4	4	2	4	3	2	2	4	3	4	2	3	1	3	3	4	3	3	3	3
2	4	4	3	3	3	3	4	5	5	4	4	3	3	4	3	3	3	3	3	3	3	4	3	4	3	3	3	3	3	3	5	2	4	3	2	2	4	3	3	3	4	5	3	4	3	3	3	3	4
2	2	5	3	3	3	3	4	3	5	2	3	3	3	4	3	2	3	4	3	3	3	3	3	2	3	4	3	3	4	3	5	2	4	3	2	2	3	3	3	2	2	1	4	3	2	4	3	3	3
4	3	3	3	3	3	3	3	3	3	3	3	3	3	3	3	3	3	3	3	3	3	2	3	3	2	2	2	2	2	4	4	3	3	3	3	2	2	2	2	2	2	4	4	3	3	3	3	3	3
4	4	3	3	3	3	3	3	3	3	3	3	3	3	3	3	3	3	3	3	3	3	3	2	2	2	2	2	2	2	3	3	3	3	3	3	3	3	3	3	3	3	2	2	2	2	2	2	2	2
4	4	4	3	3	3	3	3	3	3	3	3	3	3	3	3	3	3	3	3	3	3	3	3	3	3	3	3	3	3	2	2	2	2	2	2	2	2	2	2	2	2	2	2	2	2	2	2	2	2
2	2	3	3	3	3	3	4	3	5	2	3	3	3	3	2	3	3	3	3	4	3	2	3	3	3	2	3	2	3	3	5	3	3	4	2	2	3	3	3	2	2	1	3	3	2	3	3	3	2
2	2	4	3	3	3	3	4	3	5	3	3	3	3	3	2	3	3	3	3	4	3	2	3	3	3	2	3	2	3	3	5	3	3	3	2	2	3	3	3	2	2	1	3	3	3	3	3	3	3
2	2	4	3	3	2	3	5	3	4	3	3	3	3	5	2	2	3	3	3	3	3	2	3	3	3	2	3	2	3	3	5	5	3	3	2	2	3	3	3	1	2	1	3	3	2	3	2	3	3
2	2	3	3	3	2	3	4	3	4	3	3	3	3	4	2	2	3	3	3	4	3	2	3	2	3	2	3	2	4	3	5	3	3	3	2	2	3	3	3	1	2	1	3	3	2	4	2	3	2
2	2	2	3	3	4	3	4	3	5	3	3	2	3	5	3	3	3	3	3	3	3	3	3	3	3	4	2	3	4	3	5	4	4	4	3	2	4	4	3	3	3	1	4	3	2	4	4	3	3
2	2	4	3	3	4	3	4	3	5	3	3	3	3	5	3	3	3	3	3	3	3	3	3	3	3	4	3	3	4	3	5	4	4	4	4	2	4	4	3	3	4	2	4	3	2	4	4	3	3
2	2	5	3	3	4	3	5	3	5	3	4	3	4	5	3	3	3	3	3	3	3	3	3	3	3	4	3	2	4	4	5	4	4	4	3	2	4	4	3	3	4	3	4	3	3	4	4	3	3
2	4	4	4	4	4	4	4	3	4	4	4	4	3	3	2	3	4	4	3	4	3	3	4	4	4	4	3	3	4	4	1	4	4	3	4	4	4	4	3	4	4	4	4	4	4	4	4	4	4
2	2	3	3	2	4	3	3	3	3	4	2	3	3	4	2	3	4	4	3	4	3	3	3	3	3	4	3	2	4	3	5	3	4	4	3	2	4	4	3	4	4	3	3	3	3	4	3	3	3
3	2	4	3	3	3	3	3	3	4	3	4	2	3	3	2	2	4	4	3	4	3	3	3	3	3	3	3	3	4	3	5	3	3	4	3	2	3	4	3	2	4	3	2	3	3	4	3	3	2
3	2	4	4	4	4	4	4	3	4	3	4	2	3	3	2	3	4	4	3	4	3	3	3	3	3	4	3	4	4	4	5	4	4	4	3	2	4	4	3	2	4	1	4	3	3	5	4	3	3
2	4	3	3	2	2	2	5	3	4	4	3	3	2	4	2	3	3	3	2	2	4	2	3	4	1	2	3	4	2	4	5	2	3	3	2	2	3	3	2	1	3	1	3	3	2	3	3	1	4
2	2	2	3	2	2	2	2	3	2	3	2	3	3	4	3	2	3	3	2	2	3	2	2	2	1	2	2	4	2	3	5	3	2	3	2	3	3	2	2	2	2	1	3	3	1	3	2	1	2
3	2	4	4	5	2	2	5	3	1	5	4	3	5	4	4	3	3	3	2	3	4	1	2	3	2	2	2	4	2	5	5	3	2	4	4	2	5	3	3	1	4	1	4	3	5	3	4	1	2
2	2	3	3	3	2	2	5	3	1	3	2	2	3	4	2	2	3	3	2	3	3	2	2	4	1	2	2	3	2	3	5	2	2	3	2	2	3	2	2	2	4	1	3	3	2	3	2	1	2
2	2	3	3	3	2	2	2	3	1	3	4	2	3	2	2	2	3	2	2	3	3	2	2	2	1	2	2	3	2	3	5	2	2	2	2	2	3	2	2	1	2	1	2	2	2	3	2	1	2
3	2	2	3	4	2	2	3	3	1	4	4	2	3	4	4	2	3	4	2	4	4	2	3	3	2	2	2	4	2	3	5	2	2	2	3	4	3	2	2	2	3	1	2	3	2	3	2	1	2
3	2	4	3	2	2	2	4	3	1	3	2	3	3	4	4	3	3	3	2	3	3	2	3	2	1	2	2	4	2	4	5	3	2	2	4	3	3	3	3	2	2	1	2	3	2	3	2	1	5
4	3	3	3	3	2	2	4	3	5	4	4	2	3	4	3	3	3	4	2	4	4	2	3	3	1	2	2	3	2	4	5	2	3	2	3	2	4	3	2	3	2	1	3	3	3	3	2	4	3
3	3	3	4	3	2	2	4	3	5	3	3	2	4	4	4	3	3	4	2	4	4	2	3	2	1	2	2	2	2	5	5	3	3	2	2	2	4	3	3	2	2	1	4	3	4	3	3	3	2
2	2	2	3	3	2	2	3	3	4	2	2	2	3	1	3	2	3	4	2	4	3	2	1	2	1	2	2	2	2	3	5	2	1	2	2	2	2	2	3	1	2	1	2	3	1	2	2	1	2
2	3	3	4	4	2	2	4	3	3	5	2	2	3	4	3	2	3	2	2	3	3	2	2	2	3	2	2	3	2	5	5	2	5	2	2	3	5	3	3	3	2	1	2	3	3	2	2	1	2
3	2	3	3	3	2	2	4	3	2	4	2	3	3	4	3	3	3	3	2	4	4	2	2	3	1	2	2	4	2	4	5	2	3	2	2	3	3	3	2	3	2	1	2	3	3	3	2	1	2
2	2	3	4	3	2	2	5	3	3	3	2	3	3	4	2	2	3	4	2	4	4	2	2	3	1	2	2	2	2	3	5	3	3	2	2	2	3	3	3	3	2	1	2	3	2	4	2	1	1
3	2	2	4	3	2	2	3	3	1	4	2	3	3	4	4	2	2	3	2	4	4	1	2	2	1	2	2	2	2	3	5	2	3	2	1	2	4	3	2	2	3	1	2	3	3	3	2	1	1
2	2	2	4	4	2	2	4	3	3	5	3	3	5	4	4	2	2	3	2	4	4	2	2	2	1	2	3	2	2	5	5	2	4	2	1	3	3	3	2	2	2	1	3	3	3	3	2	1	1
2	2	2	4	2	2	2	3	3	3	3	2	3	3	4	2	2	2	3	2	4	3	3	1	2	1	2	2	3	2	4	5	2	2	2	1	2	2	2	2	2	2	1	2	3	2	1	2	1	1
1	2	1	4	3	2	2	3	3	3	3	2	2	3	4	2	2	1	2	2	4	2	2	1	1	1	2	1	1	2	3	3	2	1	2	1	2	2	1	1	1	1	1	2	3	1	1	2	1	1
2	3	4	4	3	2	2	4	3	5	5	2	2	3	4	3	2	3	3	2	3	4	2	1	1	1	2	2	4	2	3	5	2	4	2	1	3	4	3	2	2	1	1	3	3	3	2	2	1	1
2	2	3	4	3	2	2	3	3	4	3	2	3	4	4	2	2	3	3	2	4	3	2	2	1	1	2	2	4	2	3	5	3	2	2	4	2	4	3	3	2	4	1	2	3	2	3	2	1	4
4	4	5	4	4	2	2	5	3	5	5	4	3	4	4	4	3	3	3	2	3	4	1	3	3	3	2	3	4	2	5	5	3	4	2	4	4	4	3	4	2	4	1	4	3	3	3	3	3	4
5	4	3	4	3	4	4	4	3	3	4	4	3	3	4	3	4	4	4	4	4	4	4	4	3	4	4	3	4	4	4	4	4	3	4	3	3	4	4	4	4	3	5	4	4	4	3	4	4	5
5	4	4	4	4	4	4	4	4	3	4	4	4	3	4	3	4	4	4	4	4	4	4	4	4	4	4	4	4	4	4	4	4	4	4	4	4	4	4	4	4	4	5	4	4	4	5	4	4	5
5	4	2	4	4	4	4	4	5	4	4	3	4	3	4	3	4	3	4	4	4	4	3	4	4	4	3	4	4	4	3	3	3	3	4	4	4	4	4	4	4	4	5	3	4	4	5	4	4	5
5	4	3	3	4	4	4	4	5	4	4	3	4	3	4	3	3	3	4	4	4	4	3	4	4	3	4	4	4	3	3	2	3	3	4	4	3	4	4	4	4	4	5	3	4	4	5	4	4	5
4	4	4	3	4	4	4	4	5	4	4	3	4	3	4	3	3	3	4	4	4	4	3	3	4	3	3	3	4	3	2	3	3	3	4	3	3	4	4	4	3	4	4	3	4	4	4	4	4	5
4	4	4	3	3	4	3	3	5	4	4	4	3	3	4	2	3	3	4	4	4	4	2	4	3	3	3	3	4	4	3	3	2	4	4	3	3	3	4	4	4	2	3	3	4	3	4	4	3	3
2	2	3	3	3	3	4	4	1	5	3	3	3	3	4	2	4	4	4	3	4	3	3	3	3	3	3	2	3	4	3	5	2	2	4	3	2	4	3	4	2	2	1	3	4	3	3	4	2	4
2	2	2	3	3	3	4	4	5	5	3	4	3	3	4	3	3	3	4	3	3	3	4	3	3	3	3	4	3	3	4	4	2	4	3	2	2	4	3	4	2	3	1	3	3	4	3	3	3	3
2	4	4	3	3	3	3	4	5	5	4	4	3	3	4	3	3	3	3	3	3	3	4	3	4	3	3	3	3	3	3	5	2	4	3	2	2	4	3	3	3	4	5	3	4	3	3	3	3	4
2	2	5	3	3	3	3	4	3	5	2	3	3	3	4	3	2	3	4	3	3	3	3	3	2	3	4	3	3	4	3	5	2	4	3	2	2	3	3	3	2	2	1	4	3	2	4	3	3	3
4	3	3	3	3	3	3	3	3	3	3	3	3	3	3	3	3	3	3	3	3	3	2	3	3	2	2	2	2	2	4	4	3	3	3	3	2	2	2	2	2	2	4	4	3	3	3	3	3	3
4	4	3	3	3	3	3	3	3	3	3	3	3	3	3	3	3	3	3	3	3	3	3	2	2	2	2	2	2	2	3	3	3	3	3	3	3	3	3	3	3	3	2	2	2	2	2	2	2	2
4	4	4	3	3	3	3	3	3	3	3	3	3	3	3	3	3	3	3	3	3	3	3	3	3	3	3	3	3	3	2	2	2	2	2	2	2	2	2	2	2	2	2	2	2	2	2	2	2	2
2	2	3	3	3	3	3	4	3	5	2	3	3	3	3	2	3	3	3	3	4	3	2	3	3	3	2	3	2	3	3	5	3	3	4	2	2	3	3	3	2	2	1	3	3	2	3	3	3	2
2	2	4	3	3	3	3	4	3	5	3	3	3	3	3	2	3	3	3	3	4	3	2	3	3	3	2	3	2	3	3	5	3	3	3	2	2	3	3	3	2	2	1	3	3	3	3	3	3	3
2	2	4	3	3	2	3	5	3	4	3	3	3	3	5	2	2	3	3	3	3	3	2	3	3	3	2	3	2	3	3	5	5	3	3	2	2	3	3	3	1	2	1	3	3	2	3	2	3	3
2	2	3	3	3	2	3	4	3	4	3	3	3	3	4	2	2	3	3	3	4	3	2	3	2	3	2	3	2	4	3	5	3	3	3	2	2	3	3	3	1	2	1	3	3	2	4	2	3	2
2	2	2	3	3	4	3	4	3	5	3	3	2	3	5	3	3	3	3	3	3	3	3	3	3	3	4	2	3	4	3	5	4	4	4	3	2	4	4	3	3	3	1	4	3	2	4	4	3	3
2	2	4	3	3	4	3	4	3	5	3	3	3	3	5	3	3	3	3	3	3	3	3	3	3	3	4	3	3	4	3	5	4	4	4	4	2	4	4	3	3	4	2	4	3	2	4	4	3	3
2	2	5	3	3	4	3	5	3	5	3	4	3	4	5	3	3	3	3	3	3	3	3	3	3	3	4	3	2	4	4	5	4	4	4	3	2	4	4	3	3	4	3	4	3	3	4	4	3	3
2	4	4	4	4	4	4	4	3	4	4	4	4	3	3	2	3	4	4	3	4	3	3	4	4	4	4	3	3	4	4	1	4	4	3	4	4	4	4	3	4	4	4	4	4	4	4	4	4	4
2	2	3	3	2	4	3	3	3	3	4	2	3	3	4	2	3	4	4	3	4	3	3	3	3	3	4	3	2	4	3	5	3	4	4	3	2	4	4	3	4	4	3	3	3	3	4	3	3	3
3	2	4	3	3	3	3	3	3	4	3	4	2	3	3	2	2	4	4	3	4	3	3	3	3	3	3	3	3	4	3	5	3	3	4	3	2	3	4	3	2	4	3	2	3	3	4	3	3	2
3	2	4	4	4	4	4	4	3	4	3	4	2	3	3	2	3	4	4	3	4	3	3	3	3	3	4	3	4	4	4	5	4	4	4	3	2	4	4	3	2	4	1	4	3	3	5	4	3	3
2	4	3	3	2	2	2	5	3	4	4	3	3	2	4	2	3	3	3	2	2	4	2	3	4	1	2	3	4	2	4	5	2	3	3	2	2	3	3	2	1	3	1	3	3	2	3	3	1	4
2	2	2	3	2	2	2	2	3	2	3	2	3	3	4	3	2	3	3	2	2	3	2	2	2	1	2	2	4	2	3	5	3	2	3	2	3	3	2	2	2	2	1	3	3	1	3	2	1	2
3	2	4	4	5	2	2	5	3	1	5	4	3	5	4	4	3	3	3	2	3	4	1	2	3	2	2	2	4	2	5	5	3	2	4	4	2	5	3	3	1	4	1	4	3	5	3	4	1	2
2	2	3	3	3	2	2	5	3	1	3	2	2	3	4	2	2	3	3	2	3	3	2	2	4	1	2	2	3	2	3	5	2	2	3	2	2	3	2	2	2	4	1	3	3	2	3	2	1	2
2	2	3	3	3	2	2	2	3	1	3	4	2	3	2	2	2	3	2	2	3	3	2	2	2	1	2	2	3	2	3	5	2	2	2	2	2	3	2	2	1	2	1	2	2	2	3	2	1	2
3	2	2	3	4	2	2	3	3	1	4	4	2	3	4	4	2	3	4	2	4	4	2	3	3	2	2	2	4	2	3	5	2	2	2	3	4	3	2	2	2	3	1	2	3	2	3	2	1	2
3	2	4	3	2	2	2	4	3	1	3	2	3	3	4	4	3	3	3	2	3	3	2	3	2	1	2	2	4	2	4	5	3	2	2	4	3	3	3	3	2	2	1	2	3	2	3	2	1	5
4	3	3	3	3	2	2	4	3	5	4	4	2	3	4	3	3	3	4	2	4	4	2	3	3	1	2	2	3	2	4	5	2	3	2	3	2	4	3	2	3	2	1	3	3	3	3	2	4	3
3	3	3	4	3	2	2	4	3	5	3	3	2	4	4	4	3	3	4	2	4	4	2	3	2	1	2	2	2	2	5	5	3	3	2	2	2	4	3	3	2	2	1	4	3	4	3	3	3	2
2	2	2	3	3	2	2	3	3	4	2	2	2	3	1	3	2	3	4	2	4	3	2	1	2	1	2	2	2	2	3	5	2	1	2	2	2	2	2	3	1	2	1	2	3	1	2	2	1	2
2	3	3	4	4	2	2	4	3	3	5	2	2	3	4	3	2	3	2	2	3	3	2	2	2	3	2	2	3	2	5	5	2	5	2	2	3	5	3	3	3	2	1	2	3	3	2	2	1	2
3	2	3	3	3	2	2	4	3	2	4	2	3	3	4	3	3	3	3	2	4	4	2	2	3	1	2	2	4	2	4	5	2	3	2	2	3	3	3	2	3	2	1	2	3	3	3	2	1	2
2	2	3	4	3	2	2	5	3	3	3	2	3	3	4	2	2	3	4	2	4	4	2	2	3	1	2	2	2	2	3	5	3	3	2	2	2	3	3	3	3	2	1	2	3	2	4	2	1	1
3	2	2	4	3	2	2	3	3	1	4	2	3	3	4	4	2	2	3	2	4	4	1	2	2	1	2	2	2	2	3	5	2	3	2	1	2	4	3	2	2	3	1	2	3	3	3	2	1	1
2	2	2	4	4	2	2	4	3	3	5	3	3	5	4	4	2	2	3	2	4	4	2	2	2	1	2	3	2	2	5	5	2	4	2	1	3	3	3	2	2	2	1	3	3	3	3	2	1	1
2	2	2	4	2	2	2	3	3	3	3	2	3	3	4	2	2	2	3	2	4	3	3	1	2	1	2	2	3	2	4	5	2	2	2	1	2	2	2	2	2	2	1	2	3	2	1	2	1	1
1	2	1	4	3	2	2	3	3	3	3	2	2	3	4	2	2	1	2	2	4	2	2	1	1	1	2	1	1	2	3	3	2	1	2	1	2	2	1	1	1	1	1	2	3	1	1	2	1	1
2	3	4	4	3	2	2	4	3	5	5	2	2	3	4	3	2	3	3	2	3	4	2	1	1	1	2	2	4	2	3	5	2	4	2	1	3	4	3	2	2	1	1	3	3	3	2	2	1	1
2	2	3	4	3	2	2	3	3	4	3	2	3	4	4	2	2	3	3	2	4	3	2	2	1	1	2	2	4	2	3	5	3	2	2	4	2	4	3	3	2	4	1	2	3	2	3	2	1	4
4	4	5	4	4	2	2	5	3	5	5	4	3	4	4	4	3	3	3	2	3	4	1	3	3	3	2	3	4	2	5	5	3	4	2	4	4	4	3	4	2	4	1	4	3	3	3	3	3	4
5	4	3	4	3	4	4	4	3	3	4	4	3	3	4	3	4	4	4	4	4	4	4	4	3	4	4	3	4	4	4	4	4	3	4	3	3	4	4	4	4	3	5	4	4	4	3	4	4	5
5	4	4	4	4	4	4	4	4	3	4	4	4	3	4	3	4	4	4	4	4	4	4	4	4	4	4	4	4	4	4	4	4	4	4	4	4	4	4	4	4	4	5	4	4	4	5	4	4	5
5	4	2	4	4	4	4	4	5	4	4	3	4	3	4	3	4	3	4	4	4	4	3	4	4	4	3	4	4	4	3	3	3	3	4	4	4	4	4	4	4	4	5	3	4	4	5	4	4	5
5	4	3	3	4	4	4	4	5	4	4	3	4	3	4	3	3	3	4	4	4	4	3	4	4	3	4	4	4	3	3	2	3	3	4	4	3	4	4	4	4	4	5	3	4	4	5	4	4	5
4	4	4	3	4	4	4	4	5	4	4	3	4	3	4	3	3	3	4	4	4	4	3	3	4	3	3	3	4	3	2	3	3	3	4	3	3	4	4	4	3	4	4	3	4	4	4	4	4	5
4	4	4	3	3	4	3	3	5	4	4	4	3	3	4	2	3	3	4	4	4	4	2	4	3	3	3	3	4	4	3	3	2	4	4	3	3	3	4	4	4	2	3	3	4	3	4	4	3	3
2	2	3	3	3	3	4	4	1	5	3	3	3	3	4	2	4	4	4	3	4	3	3	3	3	3	3	2	3	4	3	5	2	2	4	3	2	4	3	4	2	2	1	3	4	3	3	4	2	4
2	2	2	3	3	3	4	4	5	5	3	4	3	3	4	3	3	3	4	3	3	3	4	3	3	3	3	4	3	3	4	4	2	4	3	2	2	4	3	4	2	3	1	3	3	4	3	3	3	3
2	4	4	3	3	3	3	4	5	5	4	4	3	3	4	3	3	3	3	3	3	3	4	3	4	3	3	3	3	3	3	5	2	4	3	2	2	4	3	3	3	4	5	3	4	3	3	3	3	4
2	2	5	3	3	3	3	4	3	5	2	3	3	3	4	3	2	3	4	3	3	3	3	3	2	3	4	3	3	4	3	5	2	4	3	2	2	3	3	3	2	2	1	4	3	2	4	3	3	3
4	3	3	3	3	3	3	3	3	3	3	3	3	3	3	3	3	3	3	3	3	3	2	3	3	2	2	2	2	2	4	4	3	3	3	3	2	2	2	2	2	2	4	4	3	3	3	3	3	3
4	4	3	3	3	3	3	3	3	3	3	3	3	3	3	3	3	3	3	3	3	3	3	2	2	2	2	2	2	2	3	3	3	3	3	3	3	3	3	3	3	3	2	2	2	2	2	2	2	2
[truncated: 302 more columns]

## Sheet: CNN2
-6.37209	5.89479	-3.75619	-0.824985	-12.9346	-0.877413	2.29118	-0.147505			4
-1.13269	-0.795492	-6.29109	-1.54759	0.0691423	-0.530111	1.96318	-23.5105	權數倍數大小		0		1	2	3	4	5	6	7	8	9	10	11	12	13	14	15	16	17	18	19	20	21	22	23	24	25	26	27	28	29	30	31	32	33	34	35	36	37	38
0.188805	2.19959	1.58426	0.299351	3.98296	-58.7382	63.0496	-1.64691	1		layer
2.88921	-0.705964	-4.14887	1.26003	-1.76674	-21.9866	18.5369	0.370081			1			1	1	1	1	1	1	1	1	1	1	1	1	1	1	1	1	1	1	1	1	1	1	1	1	1	1	1	1	1	1	1	1	1	1	1	1	1
0.839881	-1.08502	0.809978	1.96412	-3.67887	-27.6291	39.6903	-0.144721						0	0	0	0	0	0	0	0	0	0	0	0	0	0	0	0	0	0	0	0	0	0	0	0	0	0	0	0	0	0	0	0	0	0	0	0	0
0.867282	0.0821945	1.75038	0.430166	1.85769	15.832	-11.6941	8.43581			169
-2.31015	-0.921162	6.2073	1.30016	-0.101509	88.3709	-119.274	-0.224057			1
1.45078	-1.38083	-1.58685	2.41716	25.5478	-0.646111	0.940078	-0.121723			4
-0.197673	-0.224248	-0.11703	-0.354811	20.8773	3.20324	-5.42617	-0.493754				t1	0	0	0	0	0	0	0	0	0	0	0	0	0	0	0	0	0	0	0	0	0	0	0	0	0	0	0	0	0	0	0	0	0	0	0	0	0	0
-1.26915	-0.441434	-1.9732	-0.720513	-2.28634	26.1318	-48.662	6.47574				t2	0	0	0	0	0	0	0	0	0	0	0	0	0	0	0	1	0	0	0	0	0	0	1	0	0	1	0	1	0	0	0	0	0	0	0	1	1	0
				-5.50113	-1.75578	17.0916	-10.6788				t3	0	1	1	1	1	1	1	1	1	0	1	1	1	1	1	0	1	1	1	1	1	1	0	1	1	0	1	0	1	1	1	0	1	1	1	0	0	1
				0.211278	21.5194	-79.9483	25.8223				t4	1	0	0	0	0	0	0	0	0	1	0	0	0	0	0	0	0	0	0	0	0	0	0	0	0	0	0	0	0	0	0	1	0	0	0	0	0	0
				1.17777	-16.0408	25.2892	0.555514				1	1.75042	-3.5731	-7.60794	-0.447859	2.39199	-1.05084	2.51241	1.24325	-3.46713	-0.139061	-2.32	-7.11404	2.39199	-2.39319	-1.06689	-1.53382	1.00292	-1.88629	0.202264	-1.05084	0.399937	-1.05084	-2.49375	-1.91812	1.12284	-0.447859	-2.49719	-0.123742	-1.05084	-1.30723	-4.40202	-4.01138	-1.01087	-7.43213	0.399937	2.99154	0.700877	1.24325
				-0.340837	0.734142	-0.126539	-1.34498	-5.31616	-4.29605		2	4.11631	3.9275	-3.40889	-2.39319	-2.39319	-4.91545	-2.39319	-3.53401	-2.39319	-8.82949	-2.12779	-2.39319	-1.12403	-2.39319	-3.3603	-2.20343	-2.51361	-2.39319	-3.52587	-2.39319	-4.03373	-2.39319	-2.39224	-5.2824	-3.95204	-5.47121	-7.68329	-4.20205	-5.28145	-8.07072	-3.04427	-8.22746	-0.467987	-5.63491	-3.63494	-1.91063	-0.830277	-4.69103
				-32.0196	-0.799342	6.99233	-9.24194	-5.31616	-4.29605		3	-6.43151	4.96049	-2.7734	-3.08328	-6.44542	-1.90207	-1.79807	-2.00828	-2.39319	1.35216	0.24837	-2.6694	1.93888	-6.19347	-3.45712	-7.39935	-3.0628	-0.10696	-0.10696	-2.37714	-1.36006	-2.21157	-1.10798	1.96285	2.14447	-0.741032	-1.90207	-0.926362	-5.74807	-1.03479	-2.71285	-11.2974	-4.20878	-0.451295	-5.20921	-3.15892	1.86126	-4.45643
				-0.0151358	0.719822	0.792092	-0.302457	-5.31616	-4.29605		4	-1.83513	-5.36002	-5.8933	-4.90101	-0.541532	-3.71949	-3.71949	-6.91717	-2.39319	-8.12941	-1.75197	1.86096	-4.14876	-4.70333	-5.79683	-0.0303621	-5.59162	-2.39319	0.512803	-3.71949	-0.765219	-2.216	-3.71949	-2.88404	-3.49752	-2.55192	-3.71949	-3.71949	0.926117	-3.71949	-6.97082	0.259408	-5.18975	-8.4753	-4.85217	1.71677	1.43199	-5.68217
				-1.4604	0.555351	-0.122763	0.00779927	-5.31616	-4.29605		5	-8.60078	-8.96329	-10.7511	-1.06689	-0.541532	-6.2578	-6.2578	-5.74399	-2.39319	-6.33566	-2.71075	-3.76393	-0.950327	4.63834	-1.06689	-1.5381	-6.45547	-9.31481	-5.66231	-6.2578	1.44093	-5.09211	-5.40905	-5.85249	-6.32691	-9.2486	-6.2578	-3.16439	-8.39928	-6.2578	2.56061	-0.206002	-6.13738	-6.03702	-6.2578	-4.95747	-4.80492	-6.23774
											6	5.53083	3.19016	-6.19428	-3.33707	0.392023	1.2593	-0.467346	-1.93417	13.171	-2.2604	2.33079	-1.40549	0.392023	-2.39319	-1.06689	-0.950327	-4.37806	-5.83602	-0.869218	1.2593	-1.05084	1.2593	-3.14005	0.419424	1.4635	-3.33707	-1.90582	3.31306	1.2593	-6.04909	-2.91498	-12.5183	-2.06696	-0.364498	-1.05084	-0.431808	-1.01087	-0.665018
											7	0.171174	1.30386	-2.01832	-2.39319	-2.39319	-3.00065	-2.39319	-5.32237	-2.39319	-2.77189	-3.23307	-2.39319	-2.19552	-2.39319	-8.49636	-3.24098	-1.53382	-2.39319	-2.39319	-2.39319	0.764751	-2.39319	-2.1083	-2.58199	-4.03277	-1.44931	-3.76393	-1.25164	-2.2971	-1.46536	-6.41509	-7.65315	-11.3695	-6.74923	-5.90935	-7.39935	-3.53068	-5.61654
											8	-2.21	-7.96217	-4.41104	-1.53478	-3.76229	2.74562	0.989093	-12.6072	-2.39319	-3.58986	-2.02066	-4.89841	-2.64239	-1.61107	-4.09554	-3.79674	-3.41469	2.39199	2.39199	-0.0669938	3.25136	-4.90101	0.130679	-2.18833	-7.23446	2.25033	2.74562	-2.37714	-4.33947	3.5855	-5.17528	-0.495812	1.10951	0.435474	0.872827	-0.273534	-1.8911	0.0240784
											9	1.7079	-0.561548	2.61736	-1.34429	-3.64282	-3.71949	-3.71949	2.05067	-2.39319	-4.982	3.64952	-3.0602	-2.2971	-1.52591	8.12892	3.95395	0.679214	-2.39319	-4.39461	-3.71949	-4.27419	-1.96405	-3.71949	3.37584	-4.15763	-1.95543	-3.71949	-3.71949	3.19917	-3.71949	5.77435	0.259408	-1.23215	3.18332	-3.71949	3.08762	0.800437	4.52567
										-3.51783e+07	10	-7.19098	-2.88431	-3.5186	-1.06689	-4.91197	-6.65314	-6.65314	0.0976239	-3.66234	2.19815	0.0210259	-3.56278	-5.36951	-2.87495	-1.06689	-3.30524	-5.20237	-7.48511	-4.6999	-6.65314	-3.38495	-3.32572	-4.08202	-9.79874	-4.40171	-6.54472	-6.65314	-5.65577	-4.58799	-6.65314	2.30836	0.0464727	-7.51251	-3.41431	-6.65314	-11.8267	-2.49783	-8.71388
										-3.51783e+07	11	-1.63125	3.48334	5.83417	-3.52587	-0.447859	0.392023	-1.89072	-0.637617	-0.276066	0.0125051	2.04047	-2.41268	-0.447859	-2.39319	0.202264	-4.10035	-2.46092	-1.52591	-1.24851	0.392023	1.2593	0.392023	-2.82328	-2.49719	1.20059	-2.25672	-1.1329	-5.24534	1.66118	-0.747229	-8.8617	-1.92052	-3.04331	-3.47763	1.2593	-2.28003	-2.06696	0.82921
										-3.51783e+07	12	-5.60725	-5.60725	-4.68398	-2.39319	-2.39319	-0.966377	-2.39319	-0.524883	-2.39319	3.59003	-5.2824	-3.66234	-3.84397	-3.66234	-3.00087	-4.67942	-0.950327	-2.39319	-2.39319	-2.39319	-0.974242	-2.39319	-4.67942	-1.2605	1.04964	-1.2605	-3.56278	-2.71128	-2.27758	-3.5867	-3.85115	1.95836	-0.863481	-2.59805	0.291166	-5.0659	-4.85217	-2.59805
										-3.51783e+07	13	1.46038	-4.25029	3.96414	-1.23522	1.46962	-1.03828	-1.22708	5.13408	-2.39319	3.41275	0.431766	2.70385	-5.78814	-0.358918	-1.12499	-3.12808	-1.50543	0.392023	1.66118	-0.934276	1.83489	-0.0751305	-2.38505	-1.19968	0.723035	0.842729	-1.03828	-0.0669938	-1.7342	1.85094	1.08284	4.79015	-2.08645	-0.170993	4.24464	0.834593	-8.295	0.404365
										-3.51783e+07	14	2.13656	-2.30054	-0.669827	-5.33028	-6.02483	-3.71949	-3.71949	0.269994	-2.39319	8.90757	-5.94261	0.633445	-3.54673	-1.55331	-3.66874	-3.56867	1.64919	-1.12403	3.18297	-3.71949	1.05445	0.187167	-2.45033	-1.80156	-0.709858	-10.7988	-3.71949	-3.71949	-2.12663	-3.71949	-0.804925	0.259408	-2.88847	-7.80416	-3.71949	-0.316198	-6.65542	-5.42082
											15	-11.2771	-7.532	-9.93666	-1.06689	-7.49165	-3.75159	-3.75159	-7.32233	-5.12917	-5.73559	-7.61514	-8.23541	-7.58911	-6.10142	-1.06689	-9.78132	-6.06173	-5.97463	-5.29845	-3.75159	0.403373	-7.9014	0.0165156	-9.97963	-12.1089	-9.71423	-2.48243	-11.5344	-7.65796	-3.75159	-7.83694	-4.23381	-3.9253	-12.0283	-3.75159	-10.8733	-10.1155	-6.09024
											16	-3.89517	-7.1851	0.408953	-2.39319	-3.33707	-0.447859	-1.62991	-2.48927	-3.06802	1.24773	-4.20878	-0.946841	-3.33707	-2.39319	0.399937	-6.12228	-3.00409	-1.55331	2.71008	-0.447859	0.392023	-0.447859	-6.52759	0.632491	-5.82884	-0.926362	-0.60827	-2.03165	1.01897	4.25351	-1.91238	-0.629869	-6.1302	-0.335946	0.392023	-3.53379	-3.04331	-3.74238
											17	-3.48855	-3.98454	-2.07293	-3.2242	-3.43153	-5.14818	-5.83211	-6.27354	-5.55234	-10.6453	-5.58962	-4.10508	-3.43153	-3.92233	-7.1947	-1.62033	-4.60503	-3.89907	-6.75327	-5.14818	-6.52902	-5.14818	-2.26275	-5.23038	-3.87296	-3.2242	-3.60325	-2.35714	-5.14818	-5.52619	-2.82467	-5.302	0.449448	-1.92875	-6.52902	-2.84804	-0.382186	-6.27354
											18	0.167253	-2.03234	-8.4589	-3.92233	-3.92233	-2.75868	-3.92233	-8.98414	-3.92233	-9.6792	-3.20903	-3.92233	-3.4809	-3.92233	-8.58661	-1.47828	-1.52175	-3.92233	-4.71782	-3.92233	-4.98555	-3.92233	-3.67787	-3.21637	-2.19663	-5.41596	-4.20883	-4.97452	-2.9719	-6.87713	-0.637718	-7.99967	-5.24492	-4.07423	-3.19655	0.402235	-1.35592	-5.47833
											19	-1.93036	-4.82355	-2.08076	-5.99089	-3.74222	-3.18386	-3.50294	-5.36606	-3.92233	-2.93278	-7.97702	-2.39984	-3.78933	-1.22477	-4.24567	-0.352976	-3.78028	-6.55228	-6.55228	-1.87581	-4.9472	-5.7446	-1.43438	-3.96261	-5.78488	-0.976693	-3.18386	-3.25665	-8.00458	-3.10167	-5.61357	-7.64322	-2.76452	-4.5647	-4.88365	-4.26014	-2.28613	-6.11325
											20	-3.63915	-1.71317	-2.92055	-5.06774	-3.76752	-0.649957	-0.649957	-10.3026	-3.92233	-5.76589	-4.05519	1.58052	-2.17641	-4.84349	-7.45138	-8.03857	-3.01538	-3.92233	-8.82344	-0.649957	-7.28953	-5.9087	-0.649957	-1.89908	-3.30614	1.46795	-0.649957	-0.649957	-3.85275	-0.649957	-7.65741	-10.4671	-2.65614	-1.22227	-1.44545	-3.44377	-3.81259	-3.82896
											21	-0.305361	-2.90248	-5.86498	-7.1947	-3.76752	-1.53283	-1.53283	-8.03037	-3.92233	-11.9932	-5.86692	-2.68729	-3.08336	-6.93934	-7.1947	0.526202	-1.75707	-4.93676	-5.24145	-1.53283	-6.04929	-4.89323	-4.59319	0.166915	0.108671	0.849615	-1.53283	-2.1038	-7.75253	-1.53283	-7.30921	-10.19	-3.9334	-3.47224	-1.53283	-3.87119	-3.16701	-3.68759
											22	-0.561208	-1.70784	-7.64652	-2.51823	-4.30922	-4.22702	-6.61121	-7.2769	-5.10406	-9.36689	-4.00984	-6.24071	-4.30922	-3.92233	-7.1947	-3.08336	-2.99796	-5.63898	-6.97045	-4.22702	-5.14818	-4.22702	-6.4051	-3.142	-4.09203	-2.51823	-5.86522	-3.68387	-4.22702	-3.79863	-5.01363	-8.56638	-1.83234	-5.76098	-5.14818	-1.17768	0.449448	-6.83546
											23	0.746311	1.5418	-5.68445	-3.92233	-3.92233	-2.28602	-3.92233	-8.814	-3.92233	-9.56135	-2.83731	-3.92233	-3.69808	-3.92233	-8.47685	-0.617506	-1.62033	-3.92233	-3.92233	-3.92233	-6.30599	-3.92233	0.177986	-6.12192	-4.74108	-5.32643	-2.68729	-5.10218	-2.0216	-7.37294	-4.01186	-11.9529	-5.72437	-3.88205	-4.96707	-0.352976	1.54963	-3.08656
											24	-1.87703	1.9069	-3.15996	-1.86479	0.918919	-0.174321	1.32713	-5.02438	-3.92233	-2.52551	-3.79836	-1.21707	-0.278479	-4.24516	-9.18696	-3.27478	-1.01504	-3.43153	-3.43153	-0.95465	-1.12953	-5.06774	-0.730401	0.323778	-1.7045	3.98837	-0.174321	-1.87581	-4.86492	-1.25934	-3.8057	-19.2654	-1.07344	-1.09548	-6.65086	0.796443	2.36839	-3.5905
											25	-1.46843	-3.03362	-5.90672	-5.6624	-2.39761	-0.649957	-0.649957	-7.32358	-3.92233	-8.02117	-4.87252	0.0703905	-2.0216	-3.84013	-2.84023	-1.10958	-2.583	-3.92233	-1.91184	-0.649957	-4.31241	-3.39125	-0.649957	0.762004	-0.201071	2.06034	-0.649957	-0.649957	-1.37255	-0.649957	-8.53484	-10.4671	-1.71516	-5.53981	-0.649957	-0.947316	1.43818	-6.76566
										-25773.5	26	-5.11915	-4.6608	-5.57133	-7.1947	-2.83904	-1.98132	-1.98132	-5.0679	-4.36376	-5.84979	-3.5816	-2.5434	-3.36094	-1.82515	-7.1947	-1.18692	-3.36216	-3.1161	-3.50299	-1.98132	-5.89606	-3.39753	-0.51096	-1.65337	-1.21392	-2.1363	-1.98132	0.146702	-6.04187	-1.98132	-3.65647	-7.63135	-4.28332	0.334355	-1.98132	-6.05638	-2.23696	-5.81232
										-25773.5	27	-0.902502	-4.62683	-5.82599	-4.71782	-3.2242	-4.30922	-4.06316	-5.66825	-9.46449	-9.19732	-5.4658	-7.30935	-3.2242	-3.92233	-6.75327	-2.9195	-4.41138	-3.84013	-5.37243	-4.30922	-4.22702	-4.30922	-4.69787	-3.60325	-4.38078	-4.27639	-1.50555	-3.08015	-3.86778	-5.50346	-4.57896	-10.5303	-0.393257	-7.61579	-4.22702	0.00801395	-1.83234	-5.00256
										-25773.5	28	2.15824	2.15824	-2.45185	-3.92233	-3.92233	-5.12988	-3.92233	-8.95804	-3.92233	-12.4363	-3.21637	-4.36376	-2.54149	-4.36376	-8.77214	-1.29238	-3.08336	-3.92233	-3.92233	-3.92233	-6.63448	-3.92233	-1.29238	-3.12684	-2.20568	-3.12684	-2.5434	-1.746	-0.0554506	-6.09452	-6.56335	-15.4749	-8.00405	-8.16844	-8.8744	-3.71622	-1.44545	-8.16844
										-25773.5	29	-3.82178	-2.07655	-6.96848	-7.18368	-9.92513	-0.717768	-2.91736	-7.48602	-3.92233	-1.41241	-5.19771	-9.38525	-2.26115	-6.76619	-3.72536	-4.33279	-1.62952	-4.30922	-3.86778	-1.03684	-3.47025	-5.22097	0.34399	-1.75014	-3.49728	-0.327686	-0.717768	-0.95465	-9.42674	-1.42373	-8.48232	-7.28511	-5.21935	-0.635573	-4.45312	-4.59401	-3.1621	-6.36492
										-25773.5	30	-3.56508	-3.3621	-0.568008	-6.5942	-7.83857	-0.649957	-0.649957	-6.26422	-3.92233	-7.9666	-9.17057	-4.73789	-0.496885	-5.00735	-7.44129	-3.82044	-1.62219	-3.4809	-5.7297	-0.649957	-8.47313	-8.55532	-0.208523	-1.11904	-3.7565	-0.0154019	-0.649957	-0.649957	-2.23056	-0.649957	-7.82191	-10.4671	0.240363	-7.33314	-0.649957	2.6892	-2.34335	-8.07927
											31	-7.92587	-7.67034	-6.62466	-7.1947	-8.50426	-4.74299	-4.74299	-9.69168	-5.02945	-8.29394	-11.5722	-6.93937	-2.79703	-6.35228	-7.1947	-7.2148	-5.66415	-5.51958	-5.26288	-4.74299	-5.18852	-8.06456	-1.18081	-6.07276	-2.57453	-5.35946	-4.30156	-4.37285	-5.68542	-4.74299	-6.76113	-6.56719	-5.14053	-7.81811	-4.74299	-4.65321	-7.085	-9.38646
											32	-1.38055	-2.20313	-6.19373	-3.92233	-2.51823	-3.2242	-3.52106	-5.82306	-2.03395	-9.83384	-2.76452	-5.46726	-2.51823	-3.92233	-6.52902	-2.13134	-3.62652	-5.00735	-5.60786	-3.2242	-4.30922	-3.2242	-3.83109	-4.98235	-1.61712	-3.25665	-5.43297	-2.88492	-2.55851	-6.42847	-6.26397	-10.0429	0.088458	-5.76307	-4.30922	-2.49802	-0.393257	-4.21797
											33	-19.5082	-15.4089	-3.21691	-23.9072	-15.0558	-15.1396	-23.0508	-25.024	-5.23648	-17.7869	-17.1128	-15.6413	-15.0558	-15.0515	-18.8167	-19.672	-25.4941	-21.3452	-16.8435	-15.1396	-16.7264	-15.1396	-28.0559	-16.89	-17.029	-23.9072	-18.9484	-15.3364	-15.1396	-19.2868	-21.6258	-27.8055	-22.2886	-7.76337	-16.7264	-14.7159	-13.9391	-25.024
											34	-14.7957	-16.3799	-20.2301	-15.0515	-15.0515	-15.3209	-15.0515	-18.6489	-15.0515	-17.3687	-10.5108	-15.0515	-13.0783	-15.0515	-28.5798	-21.3053	-7.05658	-15.0515	-21.3426	-15.0515	-7.2109	-15.0515	-22.8896	-10.9027	-4.49456	-12.4869	-27.005	-10.5137	-18.7407	-20.8683	-14.2773	-18.2982	-14.7173	-24.1258	-16.0843	-15.8242	-15.4353	-19.419
											35	-5.30195	-22.7579	-16.2215	-14.9663	-16.0456	-13.2129	-9.31604	-23.1187	-15.0515	-18.1798	-23.9237	-12.3246	-27.1581	-15.8268	-27.3323	-20.0567	-16.6849	-10.4328	-10.4328	-11.3745	-8.72888	-18.6116	-9.40127	-17.1102	-20.6702	-13.8195	-13.2129	-12.9613	-14.9156	-11.4625	-16.9421	-5.98632	-16.1131	-14.7997	-12.9639	-25.7608	-19.7012	-20.8364
											36	-6.89047	-3.44578	-8.50586	-8.96128	-20.1274	-11.2864	-11.2864	-22.5406	-15.0515	17.3416	-18.0705	-6.70759	-12.4497	-8.84425	-17.2247	-7.47631	-4.49198	-15.0515	-14.2968	-11.2864	-14.8028	-13.2159	-11.2864	-5.0808	-28.2403	-11.9042	-11.2864	-11.2864	-24.9841	-11.2864	-2.28385	-22.5818	-4.26915	-4.0662	-17.5775	-12.065	-20.8644	-5.74109
											37	-17.6062	-9.25959	-10.8244	-18.8167	-20.1274	-15.2328	-15.2328	-27.7826	-15.0515	-7.62638	-11.5577	-19.6158	-23.0092	-25.0532	-18.8167	-12.4156	-15.3499	-18.7709	-25.0662	-15.2328	-24.9069	-21.5405	-15.8901	-24.1175	-26.0386	-13.675	-15.2328	-19.2759	-7.16638	-15.2328	-24.7466	-24.1093	-23.2278	-15.834	-15.2328	-22.8704	-11.4353	-13.4974
											38	-32.7328	-24.1112	-22.8431	-19.7584	-23.0973	-21.3469	-18.4768	-20.567	-37.1735	-9.99535	-19.4907	-21.2961	-23.0973	-15.0515	-18.8167	-23.0092	-11.5779	-15.1353	-18.6996	-21.3469	-15.1396	-21.3469	-24.7969	-22.1569	-21.2411	-19.7584	-27.4647	-31.7014	-21.3469	-13.7739	-23.7395	-10.5465	-25.6232	-29.4766	-15.1396	-20.2302	-22.2886	-18.5938
											39	-28.9978	-22.7067	-13.0989	-15.0515	-15.0515	-21.7622	-15.0515	-3.75367	-15.0515	-9.49085	-15.8615	-15.0515	-14.9345	-15.0515	-8.40425	-22.2324	-19.672	-15.0515	-15.0515	-15.0515	-14.078	-15.0515	-15.9413	-16.6358	-15.049	-10.3447	-19.6158	-10.2277	-17.5255	-14.0218	-17.1938	-7.01262	-0.578311	-12.9929	-12.1829	-20.0567	-9.70217	-6.70182
											40	-8.84311	4.2967	-22.0193	-11.8339	-12.4226	-24.6871	-14.2471	-14.4781	-15.0515	-11.5145	-11.6429	-9.60614	-14.0544	-27.784	-29.2524	-19.3984	-12.3015	-15.0558	-15.0558	-17.5818	-19.6763	-8.96128	-17.4647	-9.79021	-7.64634	-18.6448	-24.6871	-11.3745	1.64221	-23.8771	-12.0348	-28.9188	-22.2421	-18.4798	-23.0482	-16.2316	-9.70475	-22.3909
											41	-10.5977	-10.3129	-26.992	-16.8612	-10.9053	-11.2864	-11.2864	-15.9992	-15.0515	14.1049	-22.1553	-17.3298	-17.5255	-13.3012	-24.8564	-7.60149	-12.992	-15.0515	1.20511	-11.2864	-6.78986	-12.9972	-11.2864	-17.498	-10.9824	-9.11074	-11.2864	-11.2864	-23.7177	-11.2864	-18.1804	-22.5818	-15.6581	-21.7841	-11.2864	-17.1899	-13.9706	-21.8722
											42	-27.8319	-16.8902	-11.2123	-18.8167	-12.8785	-15.4669	-15.4669	-16.9808	-17.0247	4.06499	-19.9373	-17.0563	-19.5851	-7.26257	-18.8167	-24.2136	-17.0537	-9.90604	-17.9518	-15.4669	-18.9802	-22.4951	-11.7378	-15.4652	-25.7044	-16.9657	-15.4669	-16.1624	-7.68408	-15.4669	-21.2958	-22.1115	-10.8464	-18.9553	-15.4669	0.186388	-15.1889	-13.7232
											43	-36.0311	-32.5248	-20.1276	-21.3426	-23.9072	-23.0973	-15.9496	-17.6534	-25.4028	-10.5897	-24.5671	-9.62112	-23.9072	-15.0515	-16.8435	-17.6119	-19.4752	-13.3012	-15.2566	-23.0973	-21.3469	-23.0973	-9.26787	-18.9484	-25.3771	-19.3694	-11.6111	-13.3283	-21.1241	-16.9261	-6.66858	-12.3087	-22.1153	-11.4885	-21.3469	-24.2618	-25.6232	-15.5632
											44	-20.7001	-20.7001	-13.3835	-15.0515	-15.0515	-26.6863	-15.0515	-14.3327	-15.0515	-21.1258	-10.9027	-17.0247	-13.4647	-17.0247	-12.6977	-19.6703	-23.0092	-15.0515	-15.0515	-15.0515	-12.1831	-15.0515	-19.6703	-8.76046	-14.9678	-8.76046	-17.0563	-7.17361	-11.406	-6.23023	-18.609	-14.7524	-16.8121	-20.3129	-24.4618	-21.3716	-17.5775	-20.3129
											45	-16.2122	-20.3679	-32.4757	-22.1195	-33.2483	-23.229	-24.8133	-24.6738	-15.0515	-21.7843	-21.1817	-35.9161	-15.9135	-19.9756	-5.24029	-8.25282	-15.0198	-23.0973	-21.1241	-19.3321	-31.0549	-14.888	-17.7453	-23.8729	-23.9434	-31.4907	-23.229	-17.5818	-9.455	-27.3779	-21.956	2.58258	-20.1928	-21.4786	-16.4198	-28.7969	-17.6613	-22.1221
											46	-27.0411	-8.41802	-6.95337	-10.1245	-16.7196	-11.2864	-11.2864	-12.4198	-15.0515	-5.03205	-18.3873	-31.3564	-13.3792	-14.2416	-24.0678	-20.8046	-14.6279	-13.0783	-29.2555	-11.2864	-26.6082	-28.3586	-9.31323	-21.0825	-23.4303	-1.3978	-11.2864	-11.2864	-21.8153	-11.2864	-5.16844	-22.5818	-9.00922	-1.43087	-11.2864	-16.5847	-17.6639	-9.69941
											47	-5.75419	-5.416	13.0338	-18.8167	-18.8098	-18.6406	-18.6406	-11.7951	-19.115	-1.23982	-17.2763	-10.5439	-13.8029	-19.6761	-18.8167	-14.3211	-12.4333	-3.75086	-14.5798	-18.6406	-25.8339	-13.8536	-21.2904	-10.6787	-9.25792	-6.13794	-16.6674	-12.9887	4.62785	-18.6406	-15.3387	-8.63377	-8.70971	-9.4793	-18.6406	6.90733	-10.1202	-7.39637
											48	-39.4694	-20.6466	-16.3329	-15.0515	-19.7584	-23.9072	-17.198	-12.5776	-18.4675	-9.54563	-16.1131	-11.2427	-19.7584	-15.0515	-16.7264	-11.7127	-12.6547	-14.2416	-22.9337	-23.9072	-23.0973	-23.9072	-2.82798	-23.5183	-9.99103	-12.9613	-20.8393	-18.312	-21.817	-17.8871	-15.0025	3.73375	-18.0835	-13.6396	-23.0973	-27.7135	-22.1153	-10.8737
											49	18.6595	15.2426	14.7232	14.331	18.2729	18.0255	18.7876	18.0671	17.5426	21.9574	17.3049	13.2958	18.2729	14.3192	19.3673	10.6019	16.7482	15.4881	20.0878	18.0255	20.4426	18.0255	10.6955	17.5953	17.5524	14.331	15.0351	15.0708	18.0255	18.0483	12.286	14.1453	10.429	12.4262	20.4426	18.9181	14.5368	18.0671
											50	16.3182	16.0188	17.626	14.3192	14.3192	11.5364	14.3192	18.2609	14.3192	15.306	15.4366	14.3192	15.0397	14.3192	15.8101	10.5265	13.8045	14.3192	12.7716	14.3192	15.6947	14.3192	10.2272	13.0592	14.9616	12.7598	6.69906	13.4804	8.96717	10.1369	12.6545	15.7036	18.0165	10.087	12.0648	10.11	10.5312	11.3352
											51	10.281	16.6255	15.995	16.1589	11.4119	16.2535	15.5376	19.6786	14.3192	19.0261	18.5195	15.2791	13.8489	10.7604	15.1287	6.22707	14.2439	19.2737	19.2737	12.9774	17.2113	16.0159	13.6979	16.6546	18.3512	12.1751	16.2535	15.3945	14.6977	16.6836	18.1549	19.3752	13.214	18.6706	16.0449	11.2488	11.4364	16.1543
											52	13.9353	10.6467	12.6062	15.2646	13.2603	9.27115	9.27115	13.5438	14.3192	16.9657	12.1621	14.5504	10.5148	15.6194	11.5171	20.0918	12.2451	14.3192	19.7822	9.27115	19.0062	16.5891	9.27115	11.8085	7.14565	4.77349	9.27115	9.27115	13.1055	9.27115	17.8837	24.4154	12.5354	6.79937	7.72356	14.8896	12.68	12.9228
											53	6.26917	8.42066	10.5259	19.3673	13.2603	7.83013	7.83013	12.3541	14.3192	18.0284	18.3088	8.38053	12.5889	18.9016	19.3673	12.2599	7.47531	9.21487	11.6209	7.83013	18.4219	14.1257	9.84971	3.78087	2.50075	1.35192	7.83013	9.02569	16.0891	7.83013	17.3733	24.2755	8.34488	11.283	7.83013	7.42151	10.4012	14.8663
											54	14.0951	13.3737	10.6536	13.071	16.2951	16.7253	20.0124	18.9371	22.2034	23.5569	17.091	15.2641	16.2951	14.3192	19.3673	12.5889	15.0916	14.0718	19.7221	16.7253	18.0255	16.7253	14.4038	14.7612	16.6608	13.071	13.3111	15.448	16.7253	14.0808	13.2247	14.3784	9.69947	13.2435	18.0255	12.9892	10.429	19.6576
											55	9.29473	10.8423	16.9439	14.3192	14.3192	9.52658	14.3192	20.6557	14.3192	20.6745	12.3551	14.3192	14.674	14.3192	17.186	8.20762	10.6019	14.3192	14.3192	14.3192	19.1307	14.3192	9.75521	14.0199	11.6027	15.5675	8.38053	15.9223	9.45586	16.9093	11.5116	21.5842	14.5842	11.9839	13.948	6.22707	9.5705	13.5315
											56	11.3106	12.4702	11.1457	14.6939	9.36177	12.1192	12.4067	9.98606	14.3192	14.9513	16.4691	12.1538	12.9448	10.7618	15.1261	9.43109	10.6585	18.2729	18.2729	11.6772	14.5556	15.2646	12.032	13.2767	12.7811	8.97978	12.1192	12.9774	18.3995	14.0833	14.0917	23.218	12.9215	13.4193	16.0711	11.267	12.287	14.0516
											57	14.8341	14.0826	13.9797	16.446	15.7757	9.27115	9.27115	20.1425	14.3192	20.7392	19.762	11.1331	9.45586	14.7494	18.562	18.5769	12.5707	14.3192	16.7229	9.27115	17.2377	15.9375	9.27115	11.9247	10.4593	9.35675	9.27115	9.27115	14.514	9.27115	22.8832	24.4154	10.2408	16.5414	9.27115	14.0547	13.1922	20.2477
											58	7.36778	12.385	14.9232	19.3673	15.0552	7.1205	7.1205	18.8077	13.5987	24.4092	17.9897	12.2542	11.2044	18.6352	19.3673	10.9638	9.53766	9.30386	11.2798	7.1205	16.52	12.8789	7.51097	5.88334	6.19803	5.83143	7.1205	8.2277	14.7114	7.1205	19.9369	21.5624	10.8378	10.257	7.1205	12.5039	13.0391	12.6196
											59	10.5337	17.3368	19.4983	12.7716	14.331	16.2951	16.0613	18.1237	24.8453	23.8805	19.0671	20.0007	14.331	14.3192	20.0878	11.9249	13.5566	14.7494	17.6706	16.2951	16.7253	16.2951	16.7929	15.0351	17.103	13.4921	14.9843	14.6615	17.0156	15.5316	13.6388	19.5845	8.56243	19.2157	16.7253	9.70847	9.69947	19.199
											60	6.77467	6.77467	12.7999	14.3192	14.3192	13.9307	14.3192	20.3252	14.3192	25.1815	13.0592	13.5987	11.9021	13.5987	19.1634	9.36474	12.5889	14.3192	14.3192	14.3192	18.8435	14.3192	9.36474	15.8668	14.5667	15.8668	12.2542	13.4497	11.6329	18.5088	13.2994	26.6125	16.222	15.3617	16.6217	8.71058	7.72356	15.3617
											61	14.9125	7.0363	17.1128	17.1529	17.5404	11.9629	11.6636	19.1411	14.3192	12.4421	18.3355	16.4477	10.6228	18.7234	19.1318	15.4056	12.8344	16.2951	17.0156	11.2471	14.5648	17.1665	8.8299	10.1296	12.2673	9.04447	11.9629	11.6772	20.1315	13.223	20.0002	30.6057	15.3809	12.3931	20.9804	14.5338	7.47612	19.8694
											62	14.2037	13.7955	16.4565	16.5082	13.7724	9.27115	9.27115	20.8504	14.3192	22.718	17.8985	10.6601	10.9123	16.2833	18.0768	14.6694	15.2118	15.0397	14.771	9.27115	17.7678	17.3376	9.99167	10.8169	11.0459	5.2758	9.27115	9.27115	14.1692	9.27115	24.8243	24.4154	11.1798	17.3074	9.27115	10.3028	10.1926	18.993
											63	14.6369	16.5193	17.9775	19.3673	12.6971	11.9548	11.9548	18.6779	12.5234	20.5574	19.0944	13.7281	10.0197	12.9544	19.3673	12.0822	13.255	15.1097	14.401	11.9548	16.103	16.1177	11.6745	9.73147	7.1835	10.8489	12.6753	8.03019	18.383	11.9548	16.186	21.274	14.4057	12.4315	11.9548	11.0224	12.5545	17.7961
											64	5.59649	10.0992	21.5829	14.3192	13.071	14.331	15.4653	19.1826	13.8752	26.5542	13.214	17.3096	13.071	14.3192	20.4426	11.0951	13.8662	16.2833	19.1425	14.331	16.2951	14.331	15.1443	14.7522	12.6745	15.3945	16.2641	12.313	15.4063	21.0359	14.0952	27.305	6.94758	17.7626	16.2951	8.62414	8.56243	17.1202
											1	0.852006	0.0273024	0.000496247	0.38987	0.916214	0.259064	0.925007	0.77613	0.030262	0.465291	0.0894805	0.000812938	0.916214	0.0836935	0.255995	0.177435	0.731632	0.131668	0.550394	0.259064	0.598672	0.259064	0.0762973	0.128071	0.754514	0.38987	0.0760555	0.469104	0.259064	0.212951	0.0121042	0.0177863	0.266809	0.000591573	0.598672	0.95219	0.668382	0.77613
											2	0.983957	0.980688	0.0320187	0.0836935	0.0836935	0.00727905	0.0836935	0.0283598	0.0836935	0.000146331	0.106425	0.0836935	0.245264	0.0836935	0.0335594	0.0994428	0.0749096	0.0836935	0.0285849	0.0836935	0.0174001	0.0836935	0.0837667	0.00505454	0.0188531	0.00418854	0.000460247	0.0147442	0.00505934	0.000312461	0.0454657	0.000267142	0.385093	0.00355829	0.0257071	0.12891	0.303586	0.00909377
											3	0.00160744	0.993039	0.0587787	0.0438023	0.00158526	0.129874	0.142086	0.118336	0.0836935	0.794482	0.561775	0.0648033	0.87423	0.00203856	0.0305573	0.000611276	0.0446681	0.473285	0.473285	0.0849326	0.20423	0.0987165	0.248247	0.876841	0.895151	0.322779	0.129874	0.283663	0.00317879	0.262157	0.0622193	1.24045e-05	0.0146468	0.389053	0.00543629	0.0407411	0.865444	0.0114706
											4	0.137628	0.0046788	0.00275029	0.00738415	0.367831	0.0236724	0.0236724	0.000989645	0.0836935	0.000294656	0.147799	0.865409	0.0155387	0.00898356	0.00302797	0.49241	0.00371511	0.0836935	0.625463	0.0236724	0.317514	0.0983232	0.0236724	0.0529484	0.0293829	0.0722975	0.0236724	0.0236724	0.716287	0.0236724	0.000938005	0.564491	0.0055425	0.000208513	0.00775084	0.847712	0.807211	0.00339458
											5	0.000183929	0.000128008	2.14205e-05	0.255995	0.367831	0.0019118	0.0019118	0.00319173	0.0836935	0.00176884	0.0623418	0.0226667	0.278819	0.990419	0.255995	0.176811	0.00156943	9.00724e-05	0.00346244	0.0019118	0.808598	0.00610749	0.00445595	0.00286451	0.00178435	9.62374e-05	0.0019118	0.0405281	0.000224978	0.0019118	0.928283	0.448681	0.00215592	0.00238298	0.0019118	0.00698161	0.00812282	0.00195045
											6	0.996053	0.960462	0.00203692	0.0343211	0.59677	0.778906	0.385245	0.126289	0.999998	0.094456	0.911395	0.196947	0.59677	0.0836935	0.255995	0.278819	0.0123941	0.00291194	0.295417	0.778906	0.259064	0.778906	0.041485	0.603345	0.812068	0.0343211	0.129451	0.964874	0.778906	0.00235446	0.051418	3.65923e-06	0.11235	0.409871	0.259064	0.393695	0.266809	0.339613
											7	0.542689	0.786484	0.117292	0.0836935	0.0836935	0.0473966	0.0836935	0.00485748	0.0836935	0.0588625	0.03794	0.0836935	0.100154	0.0836935	0.000204169	0.0376522	0.177435	0.0836935	0.0836935	0.0836935	0.682384	0.0836935	0.108293	0.0703062	0.0174164	0.190108	0.0226667	0.222417	0.091363	0.187649	0.001634	0.000474322	1.15419e-05	0.00117041	0.00270661	0.000611276	0.0284517	0.00362401
											8	0.0988563	0.000348275	0.0119969	0.177296	0.0227031	0.939665	0.728909	3.34783e-06	0.0836935	0.0268608	0.11705	0.0074032	0.0664594	0.166439	0.0163741	0.0219511	0.0318394	0.916214	0.916214	0.483258	0.962722	0.00738415	0.532623	0.100803	0.000720776	0.904679	0.939665	0.0849326	0.0128754	0.973025	0.00562285	0.378525	0.752038	0.60718	0.705334	0.43204	0.131119	0.506019
											9	0.846564	0.363189	0.931971	0.206806	0.0255106	0.0236724	0.0236724	0.886015	0.0836935	0.0068136	0.974656	0.044779	0.091363	0.178593	0.999705	0.981182	0.663563	0.0836935	0.0121931	0.0236724	0.0137321	0.12303	0.0236724	0.966941	0.0154036	0.123963	0.0236724	0.0236724	0.960803	0.0236724	0.996903	0.564491	0.225805	0.960202	0.0236724	0.956379	0.690068	0.989289
											10	0.000752781	0.0529348	0.0287876	0.255995	0.00730421	0.0012883	0.0012883	0.524387	0.0250297	0.900084	0.505256	0.0275777	0.00463484	0.0534059	0.255995	0.0353919	0.0054734	0.000561066	0.00901421	0.0012883	0.0327691	0.0346993	0.0165933	5.55184e-05	0.0121079	0.00143563	0.0012883	0.00348509	0.0100709	0.0012883	0.909567	0.511616	0.000545909	0.0318513	0.0012883	7.30677e-06	0.0760105	0.000164262
											11	0.163659	0.97021	0.997083	0.0285849	0.38987	0.59677	0.131162	0.345785	0.431418	0.503126	0.884981	0.0822111	0.38987	0.0836935	0.550394	0.0162968	0.0786437	0.178593	0.222958	0.59677	0.778906	0.59677	0.0560788	0.0760555	0.76863	0.0947714	0.243626	0.00524437	0.840396	0.321425	0.000141694	0.127803	0.0455071	0.0299554	0.778906	0.0927905	0.11235	0.696188
											12	0.00365773	0.00365773	0.00915752	0.0836935	0.0836935	0.275603	0.0836935	0.371711	0.0836935	0.973144	0.00505454	0.0250297	0.0209598	0.0250297	0.0473865	0.009199	0.278819	0.0836935	0.0836935	0.0836935	0.274036	0.0836935	0.009199	0.220887	0.740706	0.220887	0.0275777	0.0623109	0.0929969	0.0269435	0.0208129	0.876356	0.296613	0.0692643	0.572282	0.00626871	0.00775084	0.0692643
									Ct	132.081	13	0.811591	0.0140595	0.981369	0.22527	0.812999	0.261483	0.226693	0.994142	0.0836935	0.968101	0.606295	0.937254	0.00305432	0.411221	0.245087	0.0419637	0.181617	0.59677	0.840396	0.282058	0.862343	0.481226	0.0843196	0.231532	0.673275	0.69904	0.261483	0.483258	0.150051	0.864237	0.747032	0.991757	0.110421	0.457356	0.985862	0.697325	0.000249699	0.599736
											14	0.894406	0.0910782	0.338536	0.00481937	0.00241214	0.0236724	0.0236724	0.567091	0.0836935	0.999865	0.00261828	0.65327	0.0280114	0.174609	0.0248741	0.0274202	0.838781	0.245264	0.960188	0.0236724	0.741628	0.546656	0.0794142	0.141661	0.32963	2.04243e-05	0.0236724	0.0236724	0.106535	0.0236724	0.308973	0.564491	0.0527262	0.000407866	0.0236724	0.421603	0.00128537	0.00440402
											15	1.26588e-05	0.00053538	4.83663e-05	0.255995	0.00055741	0.0229417	0.0229417	0.000660182	0.00588661	0.00321858	0.00049269	0.000265028	0.000505675	0.00223467	0.255995	5.64941e-05	0.00232494	0.002536	0.00497446	0.0229417	0.599498	0.000370088	0.504129	4.6332e-05	5.5103e-06	6.0414e-05	0.0770988	9.78737e-06	0.000472047	0.0229417	0.000394719	0.0142899	0.0193543	5.97261e-06	0.0229417	1.89573e-05	4.04477e-05	0.00225975
									正確率	0	16	0.0199345	0.00075722	0.600837	0.0836935	0.0343211	0.38987	0.163843	0.0766135	0.044446	0.776907	0.0146468	0.27952	0.0343211	0.0836935	0.598672	0.00218864	0.0472417	0.174609	0.937619	0.38987	0.59677	0.38987	0.00146039	0.653054	0.00293287	0.283663	0.352454	0.11592	0.734772	0.985985	0.128713	0.34754	0.00217143	0.416795	0.59677	0.028366	0.0455071	0.0231491
										0	17	0.0296397	0.0182614	0.111756	0.0382653	0.0313245	0.00577638	0.00292333	0.00188199	0.00386338	2.38115e-05	0.00372254	0.0162213	0.0313245	0.0194107	0.000749989	0.165159	0.00990237	0.0198585	0.0011657	0.00577638	0.00145831	0.00577638	0.0942552	0.00532301	0.0203729	0.0382653	0.0265129	0.0865001	0.00577638	0.00396533	0.0560053	0.00495695	0.610508	0.126889	0.00145831	0.0547826	0.4056	0.00188199
										279	18	0.541716	0.115849	0.000211961	0.0194107	0.0194107	0.0595983	0.0194107	0.000125367	0.0194107	6.25676e-05	0.0388272	0.0194107	0.0298607	0.0194107	0.000186553	0.185688	0.179203	0.0194107	0.0088555	0.0194107	0.00678963	0.0194107	0.0246536	0.0385545	0.100054	0.00442542	0.014646	0.00686438	0.0487114	0.00103004	0.345763	0.00033546	0.00524657	0.0167209	0.0392958	0.599224	0.204904	0.00415892
										準確率=accurancy	19	0.126711	0.00797407	0.110981	0.0024952	0.0231527	0.0397776	0.0292287	0.00465079	0.0194107	0.0505566	0.000343144	0.0831852	0.0221109	0.227098	0.0141238	0.412661	0.0223074	0.00142482	0.00142482	0.132871	0.00705318	0.00318981	0.192417	0.0186587	0.00306426	0.273549	0.0397776	0.0370888	0.000333819	0.0430385	0.00363477	0.000479054	0.0592717	0.0103057	0.00751244	0.0139238	0.0922779	0.00220846
										精確率=precision=Positive predictive value (PPV)	20	0.025602	0.152753	0.0511469	0.00625723	0.0225873	0.342999	0.342999	3.35455e-05	0.0194107	0.00312282	0.0170368	0.829278	0.101889	0.00781789	0.000580304	0.000322665	0.0467358	0.0194107	0.00014722	0.342999	0.000682183	0.00270837	0.342999	0.130213	0.035361	0.812746	0.342999	0.342999	0.0207803	0.342999	0.000472306	2.84574e-05	0.0656115	0.227537	0.190703	0.0309552	0.0216135	0.02127
										召回率=recall=Sensitivity=True positive rate (TPR)=Power	21	0.424247	0.0520309	0.00282905	0.000749989	0.0225873	0.177581	0.177581	0.000325322	0.0194107	6.18631e-06	0.00282358	0.0637277	0.0437988	0.000967971	0.000749989	0.628597	0.147157	0.00712668	0.00526471	0.177581	0.00235398	0.00744134	0.0100191	0.541632	0.527141	0.700486	0.177581	0.108728	0.000429469	0.177581	0.000668899	3.75414e-05	0.0192011	0.0301126	0.177581	0.0204083	0.0404261	0.0244209
										F1分數=F1 score=（2*TP）/（2*TP+FP+FN）	22	0.363268	0.153444	0.000477476	0.0745899	0.0132657	0.0143858	0.00134339	0.00069085	0.00603537	8.55017e-05	0.0178133	0.00194468	0.0132657	0.0194107	0.000749989	0.0437988	0.0475181	0.00354388	0.000938346	0.0143858	0.00577638	0.0143858	0.00165038	0.0414076	0.0164308	0.0745899	0.00282838	0.0245098	0.0143858	0.0219105	0.00660281	0.000190364	0.13796	0.00313814	0.00577638	0.23547	0.610508	0.00107382
										Specificity (SPC)=True negative rate (TNR)	23	0.678374	0.823727	0.0033869	0.0194107	0.0194107	0.0922878	0.0194107	0.000148616	0.0194107	7.03931e-05	0.0553411	0.0194107	0.0241722	0.0194107	0.000208189	0.350349	0.165159	0.0194107	0.0194107	0.0194107	0.00182201	0.0194107	0.544379	0.00218944	0.00865363	0.00483789	0.0637277	0.00604669	0.116953	0.000627622	0.017778	6.44068e-06	0.00325477	0.0201924	0.00691537	0.412661	0.824861	0.0436652
							True condition				24	0.13273	0.87067	0.0407005	0.134145	0.714822	0.45653	0.790366	0.00653268	0.0194107	0.0740889	0.0219163	0.228452	0.430827	0.014131	0.000102355	0.0364466	0.265995	0.0313245	0.0313245	0.277951	0.244247	0.00625723	0.325107	0.580245	0.153878	0.981807	0.45653	0.132871	0.00765338	0.221087	0.0217597	4.29664e-09	0.254749	0.250587	0.00129124	0.689213	0.914385	0.0268441
											25	0.187182	0.04593	0.00271371	0.00346213	0.0833551	0.342999	0.342999	0.000659361	0.0194107	0.000328329	0.00759594	0.51759	0.116953	0.0210386	0.0551885	0.247949	0.0702408	0.0194107	0.128775	0.342999	0.013224	0.0325701	0.342999	0.681789	0.449901	0.886988	0.342999	0.342999	0.202208	0.342999	0.000196462	2.84574e-05	0.152496	0.00391192	0.342999	0.279425	0.808172	0.00115136
											26	0.00594557	0.00937028	0.00379099	0.000749989	0.0552504	0.121178	0.121178	0.00625626	0.0125704	0.00287224	0.0270774	0.072871	0.0335388	0.138817	0.000749989	0.23381	0.0334993	0.0424479	0.0292273	0.121178	0.00274271	0.0323727	0.374969	0.160654	0.229008	0.105618	0.121178	0.53661	0.00237147	0.121178	0.0251736	0.000484771	0.013609	0.582819	0.121178	0.0023374	0.0964803	0.00298156
											27	0.288537	0.00969085	0.0029412	0.0088555	0.0382653	0.0132657	0.0169039	0.00344203	7.75518e-05	0.0001013	0.00421114	0.000668806	0.0382653	0.0194107	0.0011657	0.0511979	0.0119929	0.0210386	0.00462137	0.0132657	0.0143858	0.0132657	0.00903234	0.0265129	0.0123609	0.0137024	0.181599	0.0439333	0.0204766	0.00405613	0.0101612	2.67141e-05	0.402933	0.000492368	0.0143858	0.502003	0.13796	0.00667583
											28	0.896436	0.896436	0.0793035	0.0194107	0.0194107	0.00588247	0.0194107	0.000128682	0.0194107	3.97174e-06	0.0385545	0.0125704	0.073	0.0125704	0.000154968	0.215451	0.0437988	0.0194107	0.0194107	0.0194107	0.00131254	0.0194107	0.215451	0.0420137	0.099242	0.0420137	0.072871	0.148552	0.486141	0.00225012	0.00140916	1.90263e-07	0.000333996	0.000283381	0.000139906	0.0237482	0.190703	0.000283381
											29	0.02142	0.111397	0.000940199	0.000758297	4.89269e-05	0.327885	0.0513022	0.000560555	0.0194107	0.195853	0.00549883	8.39459e-05	0.0943917	0.00115075	0.0235372	0.0129607	0.163896	0.0132657	0.0204766	0.261759	0.0301707	0.00537306	0.585159	0.148029	0.0293898	0.418804	0.327885	0.277951	8.05346e-05	0.194077	0.000207055	0.000685206	0.0053817	0.346248	0.0115081	0.010011	0.040617	0.00171792
											30	0.0275162	0.033501	0.361697	0.00136642	0.000394076	0.342999	0.342999	0.00189959	0.0194107	0.000346737	0.000104046	0.00868108	0.378273	0.00664416	0.000586187	0.0214481	0.164903	0.0298607	0.00323754	0.342999	0.000208966	0.00019248	0.448057	0.24619	0.022832	0.49615	0.342999	0.342999	0.0970398	0.342999	0.000400697	2.84574e-05	0.559803	0.000653091	0.342999	0.936386	0.0875959	0.000309802
											31	0.000361145	0.000466243	0.00132547	0.000749989	0.000202563	0.00863729	0.00863729	6.17914e-05	0.00649991	0.000249966	9.42441e-06	0.000967938	0.057485	0.00173974	0.000749989	0.000735074	0.00345609	0.00399152	0.00515365	0.00863729	0.0055493	0.000314391	0.234907	0.00229951	0.0707958	0.00468142	0.0133664	0.0124581	0.00338363	0.00863729	0.00115658	0.00140376	0.00582053	0.000402219	0.00863729	0.00944102	0.000836878	8.38446e-05
											32	0.200921	0.0994697	0.00203803	0.0194107	0.0745899	0.0382653	0.028719	0.00294983	0.115684	5.36035e-05	0.0592717	0.00420503	0.0745899	0.0194107	0.00145831	0.106087	0.0259191	0.00664416	0.00365551	0.0382653	0.0132657	0.0382653	0.0212258	0.00681121	0.165602	0.0370888	0.00435107	0.0529039	0.0718567	0.00161232	0.00190005	4.34904e-05	0.5221	0.0031316	0.0132657	0.0759972	0.402933	0.0145147
											33	3.37042e-09	2.03233e-07	0.0385342	4.14206e-11	2.89301e-07	2.66048e-07	9.75393e-11	1.35591e-11	0.00529082	1.8847e-08	3.69837e-08	1.6109e-07	2.89301e-07	2.90533e-07	6.73017e-09	2.86127e-09	8.4734e-12	5.36893e-10	4.84145e-08	2.66048e-07	5.44253e-08	2.66048e-07	6.53846e-13	4.62149e-08	4.02161e-08	4.14206e-11	5.8995e-09	2.18527e-07	2.66048e-07	4.20585e-09	4.05549e-10	8.39915e-13	2.09018e-10	0.000424843	5.44253e-08	4.06393e-07	8.83764e-07	1.35591e-11
											34	3.75247e-07	7.69628e-08	1.63749e-09	2.90533e-07	2.90533e-07	2.21937e-07	2.90533e-07	7.9596e-09	2.90533e-07	2.86345e-08	2.7239e-05	2.90533e-07	2.08999e-06	2.90533e-07	3.87228e-13	5.58735e-10	0.000860978	2.90533e-07	5.38282e-10	2.90533e-07	0.000737946	2.90533e-07	1.14596e-10	1.84085e-05	0.0110462	3.77561e-06	1.87009e-12	2.71598e-05	7.26104e-09	8.65023e-10	6.30178e-07	1.13024e-08	4.05831e-07	3.32883e-11	1.03432e-07	1.3416e-07	1.97941e-07	3.68503e-09
											35	0.00495715	1.30734e-10	9.01786e-08	3.16383e-07	1.07517e-07	1.8269e-06	8.99616e-05	9.11293e-11	2.90533e-07	1.27235e-08	4.07452e-11	4.44102e-06	1.60469e-12	1.33811e-07	1.34813e-12	1.94756e-09	5.6734e-08	2.94508e-05	2.94508e-05	1.14848e-05	0.000161817	8.26204e-09	8.26121e-05	3.70801e-08	1.05447e-09	9.96057e-07	1.8269e-06	2.34947e-06	3.32853e-07	1.05169e-05	4.38673e-08	0.0025066	1.00501e-07	3.73729e-07	2.34336e-06	6.48955e-12	2.77895e-09	8.93064e-10
											36	0.0010164	0.0308948	0.000202239	0.000128266	1.81456e-09	1.25418e-05	1.25418e-05	1.62463e-10	2.90533e-07	1	1.41939e-08	0.00122012	3.91907e-06	0.000144188	3.30696e-08	0.000566024	0.0110745	2.90533e-07	6.17974e-07	1.25418e-05	3.72591e-07	1.82134e-06	1.25418e-05	0.00617657	5.43741e-13	6.76164e-06	1.25418e-05	1.25418e-05	1.41107e-11	1.25418e-05	0.092469	1.55904e-10	0.0138005	0.0168535	2.3237e-08	5.75771e-06	8.6836e-10	0.003201
											37	2.258e-08	9.51854e-05	1.99067e-05	6.73017e-09	1.81456e-09	2.42363e-07	2.42363e-07	8.59389e-13	2.90533e-07	0.000487184	9.56226e-06	3.02681e-09	1.01677e-10	1.3169e-11	6.73017e-09	4.05484e-06	2.15596e-07	7.04553e-09	1.29982e-11	2.42363e-07	1.52425e-11	4.41631e-10	1.2561e-07	3.35658e-11	4.91574e-12	1.15089e-06	2.42363e-07	4.2519e-09	0.000771517	2.42363e-07	1.78939e-11	3.38415e-11	8.17139e-11	1.32853e-07	2.42363e-07	1.16815e-10	1.08075e-05	1.37451e-06
											38	6.08587e-15	3.37793e-11	1.20048e-10	2.6245e-09	9.31077e-11	5.35999e-10	9.45416e-09	1.16909e-09	7.17393e-17	4.56094e-05	3.42995e-09	5.63902e-10	9.31077e-11	2.90533e-07	6.73017e-09	1.01677e-10	9.37105e-06	2.67181e-07	7.56574e-09	5.35999e-10	2.66048e-07	5.35999e-10	1.70156e-11	2.38449e-10	5.95813e-10	2.6245e-09	1.18095e-12	1.70711e-14	5.35999e-10	1.04249e-06	4.89871e-11	2.62852e-05	7.4468e-12	1.57928e-13	2.66048e-07	1.63739e-09	2.09018e-10	8.41003e-09
											39	2.54922e-13	1.37592e-10	2.04746e-06	2.90533e-07	2.90533e-07	3.53821e-10	2.90533e-07	0.0228951	2.90533e-07	7.55343e-05	1.29249e-07	2.90533e-07	3.26604e-07	2.90533e-07	0.000223863	2.21112e-10	2.86127e-09	2.90533e-07	2.90533e-07	2.90533e-07	7.69102e-07	2.90533e-07	1.19343e-07	5.9588e-08	2.91285e-07	3.21611e-05	3.02681e-09	3.61539e-05	2.44771e-08	8.136e-07	3.41067e-08	0.000899637	0.359321	2.27641e-06	5.11702e-06	1.94756e-09	6.11471e-05	0.00122717
											40	0.000144353	0.986569	2.73616e-10	7.25408e-06	4.02671e-06	1.89903e-11	6.49454e-07	5.15513e-07	2.90533e-07	9.98409e-06	8.78101e-06	6.73097e-05	7.87472e-07	8.58149e-13	1.97631e-13	3.76158e-09	4.545e-06	2.89301e-07	2.89301e-07	2.31384e-08	2.84913e-09	0.000128266	2.60111e-08	5.59941e-05	0.000477563	7.99251e-09	1.89903e-11	1.14848e-05	0.837835	4.26876e-11	5.93427e-06	2.75873e-13	2.18967e-10	9.42604e-09	9.77916e-11	8.92729e-08	6.09893e-05	1.88688e-10
											41	2.49719e-05	3.32001e-05	1.89467e-12	4.75626e-08	1.8361e-05	1.25418e-05	1.25418e-05	1.1262e-07	2.90533e-07	0.999999	2.38815e-10	2.97703e-08	2.44771e-08	1.67253e-06	1.60328e-11	0.000499459	2.27854e-06	2.90533e-07	0.769432	1.25418e-05	0.00112386	2.26675e-06	1.25418e-05	2.51608e-08	1.69976e-05	0.00011046	1.25418e-05	1.25418e-05	5.00671e-11	1.25418e-05	1.27159e-08	1.55904e-10	1.58403e-07	3.46151e-10	1.25418e-05	3.42383e-08	8.56298e-07	3.16978e-10
											42	8.18027e-13	4.62036e-08	1.35065e-05	6.73017e-09	2.55242e-06	1.91785e-07	1.91785e-07	4.22005e-08	4.03874e-08	0.983126	2.19456e-09	3.91322e-08	3.12104e-09	0.000700813	6.73017e-09	3.04897e-11	3.92335e-08	4.98701e-05	1.59828e-08	1.91785e-07	5.71487e-09	1.70029e-10	7.98596e-06	1.92105e-07	6.86655e-12	4.28442e-08	1.91785e-07	9.56643e-08	0.000459884	1.91785e-07	5.64088e-10	2.49513e-10	1.94735e-05	5.85866e-09	1.91785e-07	0.546463	2.53243e-07	1.09676e-06
											43	2.24852e-16	7.49338e-15	1.81433e-09	5.38282e-10	4.14206e-11	9.31077e-11	1.18356e-07	2.15381e-08	9.28311e-12	2.51742e-05	2.14118e-11	6.63091e-05	4.14206e-11	2.90533e-07	4.84145e-08	2.24517e-08	3.48348e-09	1.67253e-06	2.36665e-07	9.31077e-11	5.35999e-10	9.31077e-11	9.44002e-05	5.8995e-09	9.5254e-12	3.87222e-09	9.06469e-06	1.62785e-06	6.69785e-10	4.4574e-08	0.00126859	4.51223e-06	2.48563e-10	1.02469e-05	5.35999e-10	2.90559e-11	7.4468e-12	1.74173e-07
											44	1.02345e-09	1.02345e-09	1.54033e-06	2.90533e-07	2.90533e-07	2.5721e-12	2.90533e-07	5.96216e-07	2.90533e-07	6.68622e-10	1.84085e-05	4.03874e-08	1.42022e-06	4.03874e-08	3.05829e-06	2.86604e-09	1.01677e-10	2.90533e-07	2.90533e-07	2.90533e-07	5.11598e-06	2.90533e-07	2.86604e-09	0.000156788	3.15926e-07	0.000156788	3.91322e-08	0.000765964	1.11279e-05	0.00196512	8.28342e-09	3.91848e-07	4.99553e-08	1.50739e-09	2.37901e-11	5.22902e-10	2.3237e-08	1.50739e-09
											45	9.10219e-08	1.42676e-09	7.87035e-15	2.47525e-10	3.63454e-15	8.16159e-11	1.67393e-11	1.92451e-11	2.90533e-07	3.46098e-10	6.32277e-10	2.52251e-16	1.227e-07	2.11203e-09	0.00527081	0.000260454	2.99919e-07	9.31077e-11	6.69785e-10	4.01935e-09	3.25845e-14	3.42149e-07	1.96478e-08	4.28694e-11	3.99499e-11	2.10751e-14	8.16159e-11	2.31384e-08	7.82906e-05	1.28809e-12	2.915e-10	0.929732	1.69971e-09	4.69844e-10	7.39542e-08	3.11639e-13	2.13693e-08	2.46887e-10
											46	1.80392e-12	0.000220803	0.000954499	4.00838e-05	5.47986e-08	1.25418e-05	1.25418e-05	4.03791e-06	2.90533e-07	0.00648313	1.03392e-08	2.41048e-14	1.54692e-06	6.53077e-07	3.5277e-11	9.21916e-10	4.43795e-07	2.08999e-06	1.97018e-13	1.25418e-05	2.78095e-12	4.83075e-13	9.02145e-05	6.98196e-10	6.67368e-11	0.198165	1.25418e-05	1.25418e-05	3.35518e-10	1.25418e-05	0.0056612	1.55904e-10	0.000122262	0.192963	1.25418e-05	6.27152e-08	2.13141e-08	6.13158e-05
											47	0.00315945	0.0044252	0.999998	6.73017e-09	6.77632e-09	8.02597e-09	8.02597e-09	7.54108e-06	4.99426e-09	0.224468	3.14065e-08	2.63537e-05	1.0127e-06	2.84969e-09	6.73017e-09	6.03143e-07	3.98375e-06	0.022958	4.65684e-07	8.02597e-09	6.032e-12	9.62654e-07	5.67137e-10	2.30308e-05	9.53441e-05	0.00215471	5.77361e-08	2.2861e-06	0.990319	8.02597e-09	2.18006e-07	0.00017796	0.000164949	7.64119e-05	8.02597e-09	0.999001	4.02545e-05	0.000613101
											48	7.22223e-18	1.07963e-09	8.06683e-08	2.90533e-07	2.6245e-09	4.14206e-11	3.3962e-08	3.44849e-06	9.54221e-09	7.1508e-05	1.00501e-07	1.31019e-05	2.6245e-09	2.90533e-07	5.44253e-08	8.18942e-06	3.19244e-06	6.53077e-07	1.09649e-10	4.14206e-11	9.31077e-11	4.14206e-11	0.055831	6.11125e-11	4.5807e-05	2.34947e-06	8.90484e-10	1.11479e-08	3.34959e-10	1.70511e-08	3.05149e-07	0.976655	1.40101e-08	1.19237e-06	9.31077e-11	9.20861e-13	2.48563e-10	1.89499e-05
											49	1	1	1	0.999999	1	1	1	1	1	1	1	0.999998	1	0.999999	1	0.999975	1	1	1	1	1	1	0.999977	1	1	0.999999	1	1	1	1	0.999995	0.999999	0.99997	0.999996	1	1	1	1
											50	1	1	1	0.999999	0.999999	0.99999	0.999999	1	0.999999	1	1	0.999999	1	0.999999	1	0.999973	0.999999	0.999999	0.999997	0.999999	1	0.999999	0.999964	0.999998	1	0.999997	0.998769	0.999999	0.999872	0.99996	0.999997	1	1	0.999958	0.999994	0.999959	0.999973	0.999988
											51	0.999966	1	1	1	0.999989	1	1	1	0.999999	1	1	1	0.999999	0.999979	1	0.998029	0.999999	1	1	0.999998	1	1	0.999999	1	1	0.999995	1	1	1	1	1	1	0.999998	1	1	0.999987	0.999989	1
											52	0.999999	0.999976	0.999997	1	0.999998	0.999906	0.999906	0.999999	0.999999	1	0.999995	1	0.999973	1	0.99999	1	0.999995	0.999999	1	0.999906	1	1	0.999906	0.999993	0.999212	0.99162	0.999906	0.999906	0.999998	0.999906	1	1	0.999996	0.998887	0.999558	1	0.999997	0.999998
											53	0.99811	0.99978	0.999973	1	0.999998	0.999603	0.999603	0.999996	0.999999	1	1	0.999771	0.999997	1	1	0.999995	0.999433	0.9999	0.999991	0.999603	1	0.999999	0.999947	0.977706	0.924194	0.794443	0.999603	0.99988	1	0.999603	1	1	0.999762	0.999987	0.999603	0.999402	0.99997	1
											54	0.999999	0.999998	0.999976	0.999998	1	1	1	1	1	1	1	1	1	0.999999	1	0.999997	1	0.999999	1	1	1	1	0.999999	1	1	0.999998	0.999998	1	1	0.999999	0.999998	0.999999	0.999939	0.999998	1	0.999998	0.99997	1
											55	0.999908	0.99998	1	0.999999	0.999999	0.999927	0.999999	1	0.999999	1	0.999996	0.999999	1	0.999999	1	0.999728	0.999975	0.999999	0.999999	0.999999	1	0.999999	0.999942	0.999999	0.999991	1	0.999771	1	0.999922	1	0.99999	1	1	0.999994	0.999999	0.998029	0.99993	0.999999
											56	0.999988	0.999996	0.999986	1	0.999914	0.999995	0.999996	0.999954	0.999999	1	1	0.999995	0.999998	0.999979	1	0.99992	0.999976	1	1	0.999992	1	1	0.999994	0.999998	0.999997	0.999874	0.999995	0.999998	1	0.999999	0.999999	1	0.999998	0.999999	1	0.999987	0.999995	0.999999
											57	1	0.999999	0.999999	1	1	0.999906	0.999906	1	0.999999	1	1	0.999985	0.999922	1	1	1	0.999997	0.999999	1	0.999906	1	1	0.999906	0.999993	0.999971	0.999914	0.999906	0.999906	1	0.999906	1	1	0.999964	1	0.999906	0.999999	0.999998	1
											58	0.999369	0.999996	1	1	1	0.999192	0.999192	1	0.999999	1	1	0.999995	0.999986	1	1	0.999983	0.999928	0.999909	0.999987	0.999192	1	0.999997	0.999453	0.997222	0.997971	0.997075	0.999192	0.999733	1	0.999192	1	1	0.99998	0.999965	0.999192	0.999996	0.999998	0.999997
											59	0.999973	1	1	0.999997	0.999999	1	1	1	1	1	1	1	0.999999	0.999999	1	0.999993	0.999999	1	1	1	1	1	1	1	1	0.999999	1	1	1	1	0.999999	1	0.999809	1	1	0.999939	0.999939	1
											60	0.998859	0.998859	0.999997	0.999999	0.999999	0.999999	0.999999	1	0.999999	1	0.999998	0.999999	0.999993	0.999999	1	0.999914	0.999997	0.999999	0.999999	0.999999	1	0.999999	0.999914	1	1	1	0.999995	0.999999	0.999991	1	0.999998	1	1	1	1	0.999835	0.999558	1
											61	1	0.999121	1	1	1	0.999994	0.999991	1	0.999999	0.999996	1	1	0.999976	1	1	1	0.999997	1	1	0.999987	1	1	0.999854	0.99996	0.999995	0.999882	0.999994	0.999992	1	0.999998	1	1	1	0.999996	1	1	0.999434	1
											62	0.999999	0.999999	1	1	0.999999	0.999906	0.999906	1	0.999999	1	1	0.999977	0.999982	1	1	1	1	1	1	0.999906	1	1	0.999954	0.99998	0.999984	0.994912	0.999906	0.999906	0.999999	0.999906	1	1	0.999986	1	0.999906	0.999966	0.999963	1
											63	1	1	1	1	0.999997	0.999994	0.999994	1	0.999996	1	1	0.999999	0.999955	0.999998	1	0.999994	0.999998	1	0.999999	0.999994	1	1	0.999991	0.999941	0.999242	0.999981	0.999997	0.999675	1	0.999994	1	1	0.999999	0.999996	0.999994	0.999984	0.999996	1
											64	0.996303	0.999959	1	0.999999	0.999998	0.999999	1	1	0.999999	1	0.999998	1	0.999998	0.999999	1	0.999985	0.999999	1	1	0.999999	1	0.999999	1	1	0.999997	1	1	0.999996	1	1	0.999999	1	0.99904	1	1	0.99982	0.999809	1
											MAX1	0.983957	0.993039	0.0587787	0.38987	0.916214	0.259064	0.925007	0.77613	0.0836935	0.794482	0.561775	0.865409	0.916214	0.0836935	0.255995	0.49241	0.731632	0.473285	0.625463	0.259064	0.598672	0.259064	0.248247	0.876841	0.895151	0.38987	0.129874	0.469104	0.716287	0.262157	0.0622193	0.564491	0.385093	0.389053	0.598672	0.95219	0.865444	0.77613
											MAX2	0.996053	0.960462	0.117292	0.255995	0.59677	0.939665	0.728909	0.126289	0.999998	0.094456	0.911395	0.196947	0.59677	0.990419	0.255995	0.278819	0.177435	0.916214	0.916214	0.778906	0.962722	0.778906	0.532623	0.603345	0.812068	0.904679	0.939665	0.964874	0.778906	0.973025	0.928283	0.448681	0.752038	0.60718	0.705334	0.43204	0.266809	0.506019
											MAX3	0.846564	0.97021	0.997083	0.255995	0.38987	0.59677	0.131162	0.886015	0.431418	0.973144	0.974656	0.0822111	0.38987	0.178593	0.999705	0.981182	0.663563	0.178593	0.222958	0.59677	0.778906	0.59677	0.0560788	0.966941	0.76863	0.220887	0.243626	0.0623109	0.960803	0.321425	0.996903	0.876356	0.296613	0.960202	0.778906	0.956379	0.690068	0.989289
											MAX4	0.894406	0.0910782	0.981369	0.255995	0.812999	0.38987	0.226693	0.994142	0.0836935	0.999865	0.606295	0.937254	0.0343211	0.411221	0.598672	0.0419637	0.838781	0.59677	0.960188	0.38987	0.862343	0.546656	0.504129	0.653054	0.673275	0.69904	0.352454	0.483258	0.734772	0.985985	0.747032	0.991757	0.110421	0.457356	0.985862	0.697325	0.0455071	0.599736
											MAX5	0.541716	0.152753	0.111756	0.0382653	0.0313245	0.342999	0.342999	0.00465079	0.0194107	0.0505566	0.0388272	0.829278	0.101889	0.227098	0.0141238	0.412661	0.179203	0.0198585	0.0088555	0.342999	0.00705318	0.0194107	0.342999	0.130213	0.100054	0.812746	0.342999	0.342999	0.0487114	0.342999	0.345763	0.00495695	0.610508	0.227537	0.190703	0.599224	0.4056	0.02127
											MAX6	0.678374	0.87067	0.0407005	0.134145	0.714822	0.45653	0.790366	0.00653268	0.0194107	0.0740889	0.0553411	0.228452	0.430827	0.0194107	0.000749989	0.628597	0.265995	0.0313245	0.0313245	0.277951	0.244247	0.0194107	0.544379	0.580245	0.527141	0.981807	0.45653	0.132871	0.116953	0.221087	0.0217597	0.000190364	0.254749	0.250587	0.177581	0.689213	0.914385	0.0436652
											MAX7	0.896436	0.896436	0.0793035	0.0194107	0.0833551	0.342999	0.342999	0.00625626	0.0194107	0.00287224	0.0385545	0.51759	0.116953	0.138817	0.0551885	0.247949	0.0702408	0.0424479	0.128775	0.342999	0.0143858	0.0325701	0.374969	0.681789	0.449901	0.886988	0.342999	0.53661	0.486141	0.342999	0.0251736	0.000484771	0.402933	0.582819	0.342999	0.502003	0.808172	0.00667583
											MAX8	0.200921	0.111397	0.361697	0.0194107	0.0745899	0.342999	0.342999	0.00294983	0.115684	0.195853	0.0592717	0.00868108	0.378273	0.0194107	0.0235372	0.106087	0.164903	0.0298607	0.0204766	0.342999	0.0301707	0.0382653	0.585159	0.24619	0.165602	0.49615	0.342999	0.342999	0.0970398	0.342999	0.00190005	0.00140376	0.559803	0.346248	0.342999	0.936386	0.402933	0.0145147
											MAX9	0.00495715	0.0308948	0.0385342	0.000128266	2.90533e-07	1.25418e-05	8.99616e-05	7.9596e-09	0.00529082	1	2.7239e-05	0.00122012	3.91907e-06	0.000144188	3.30696e-08	0.000566024	0.0110745	2.94508e-05	2.94508e-05	1.25418e-05	0.000737946	1.82134e-06	8.26121e-05	0.00617657	0.0110462	6.76164e-06	1.25418e-05	2.71598e-05	3.32853e-07	1.25418e-05	0.092469	0.0025066	0.0138005	0.0168535	2.34336e-06	5.75771e-06	8.83764e-07	0.003201
											MAX10	0.000144353	0.986569	1.99067e-05	7.25408e-06	4.02671e-06	2.42363e-07	6.49454e-07	0.0228951	2.90533e-07	0.000487184	9.56226e-06	6.73097e-05	7.87472e-07	2.90533e-07	0.000223863	4.05484e-06	9.37105e-06	2.90533e-07	2.90533e-07	2.90533e-07	7.69102e-07	0.000128266	1.2561e-07	5.59941e-05	0.000477563	3.21611e-05	2.42363e-07	3.61539e-05	0.837835	1.04249e-06	5.93427e-06	0.000899637	0.359321	2.27641e-06	5.11702e-06	8.92729e-08	6.11471e-05	0.00122717
											MAX11	2.49719e-05	3.32001e-05	1.35065e-05	2.90533e-07	1.8361e-05	1.25418e-05	1.25418e-05	5.96216e-07	2.90533e-07	0.999999	1.84085e-05	6.63091e-05	1.42022e-06	0.000700813	3.05829e-06	0.000499459	2.27854e-06	4.98701e-05	0.769432	1.25418e-05	0.00112386	2.26675e-06	9.44002e-05	0.000156788	1.69976e-05	0.000156788	1.25418e-05	0.000765964	0.000459884	0.00196512	0.00126859	4.51223e-06	1.94735e-05	1.02469e-05	1.25418e-05	0.546463	8.56298e-07	1.09676e-06
											MAX12	0.00315945	0.0044252	0.999998	4.00838e-05	5.47986e-08	1.25418e-05	1.25418e-05	7.54108e-06	2.90533e-07	0.224468	1.00501e-07	2.63537e-05	1.54692e-06	6.53077e-07	0.00527081	0.000260454	3.98375e-06	0.022958	4.65684e-07	1.25418e-05	9.31077e-11	9.62654e-07	0.055831	2.30308e-05	9.53441e-05	0.198165	1.25418e-05	1.25418e-05	0.990319	1.25418e-05	0.0056612	0.976655	0.000164949	0.192963	1.25418e-05	0.999001	4.02545e-05	0.000613101
											MAX13	1	1	1	1	1	1	1	1	1	1	1	1	1	1	1	1	1	1	1	1	1	1	0.999999	1	1	0.999999	1	1	1	1	1	1	1	1	1	1	1	1
											MAX14	0.999999	0.999998	1	1	1	1	1	1	1	1	1	1	1	1	1	0.999997	1	1	1	1	1	1	0.999999	1	1	1	0.999998	1	1	1	1	1	1	0.999999	1	0.999998	0.999995	1
											MAX15	1	1	1	1	1	1	1	1	1	1	1	1	0.999999	1	1	1	0.999999	1	1	1	1	1	1	1	1	1	1	1	1	1	1	1	1	1	1	0.999999	0.999998	1
											MAX16	1	1	1	1	1	0.999999	1	1	0.999999	1	1	1	0.999998	1	1	1	1	1	1	0.999999	1	1	1	1	0.999997	1	1	0.999996	1	1	1	1	1	1	1	1	0.999996	1
											Pool	-19.4955	-24.9951	-40.8009	-46.1597	-44.3376	-28.984	-28.3885	-51.3331	-40.9188	-49.3017	-44.7652	-34.6007	-34.1146	-40.2768	-47.7694	-38.2625	-44.7535	-43.831	-43.1112	-29.6061	-46.4589	-45.0513	-24.1419	-25.691	-32.2532	-11.4399	-28.2313	-23.2892	-36.9375	-30.5331	-46.46	-48.9508	-23.5973	-24.9997	-32.6628	-14.5293	-17.3149	-48.1602
											Pool	-33.3516	-2.31491	-64.1851	-15.0995	-2.38984	-32.2399	24.0355	-53.8286	-67.7288	-2.63538	-86.0084	-6.35378	-3.90459	-67.8735	-53.116	23.2458	-21.1263	-71.3656	-65.7978	-38.5784	-75.6578	-71.6569	8.03242	-21.0241	-34.6485	20.2878	-23.3732	-53.3719	-93.468	-65.3816	-87.0448	-88.4937	-20.179	-45.4614	-66.1895	2.95992	55.7666	-63.8135
											Pool	38.0947	4.00347	90.1343	25.0981	2.79228	36.1134	-30.7967	74.742	80.9499	-58.348	103.181	26.097	3.31932	87.0594	68.5686	-31.9785	32.8522	92.0035	45.7182	47.2775	90.8751	89.4865	-5.41997	21.6949	38.7063	-23.9969	27.8285	70.6404	132.055	84.7048	105.522	119.336	33.1682	55.0029	84.0899	-27.9061	-72.285	79.7476
											Pool	-31.3765	-45.0144	-10.8266	-20.2774	-33.4684	-15.9224	-31.455	-29.5091	-14.3619	3.08255	-25.183	-24.9187	-32.8512	-12.7174	-17.0847	-19.4336	-26.9643	-23.5306	-7.38876	-15.6177	-26.5043	-18.1256	-15.3239	-31.567	-32.5686	-15.3074	-13.0104	-21.0453	-37.0103	-16.1351	-10.2173	-24.2684	-20.2071	-19.0487	-24.7621	-14.831	-28.6479	-29.6606
											Prob.p	3.41345e-09	1.39555e-11	1.90722e-18	8.97667e-21	5.55178e-20	2.58477e-13	4.6884e-13	5.08549e-23	1.69506e-18	3.8773e-22	3.61992e-20	9.3991e-16	1.52839e-15	3.22102e-18	1.79483e-21	2.4145e-17	3.66257e-20	9.21423e-20	1.8926e-19	1.38745e-13	6.65483e-21	2.71936e-20	3.27559e-11	6.95881e-12	9.83177e-15	1.07571e-05	5.48665e-13	7.68447e-11	9.0838e-17	5.49063e-14	6.64782e-21	5.50749e-22	5.64696e-11	1.38915e-11	6.52719e-15	4.89778e-07	3.02165e-08	1.21415e-21
											Prob.p	3.27786e-15	0.0898954	1.33282e-28	2.76941e-07	0.0839504	9.96256e-15	1	4.19312e-24	3.85277e-30	0.0668959	4.43627e-38	0.00173713	0.0197512	3.33358e-30	8.55097e-24	1	6.68315e-10	1.01462e-31	2.65694e-29	1.76033e-17	1.38751e-33	7.58272e-32	0.999675	7.40224e-10	8.96037e-16	1	7.06527e-11	6.62026e-24	2.55479e-41	4.02851e-29	1.57377e-38	3.69569e-39	1.72342e-09	1.80456e-20	1.79589e-29	0.95073	1	1.93268e-28
											Prob.p	1	0.982075	1	1	0.942257	1	4.21858e-14	1	1	4.5685e-26	1	1	0.965086	1	1	1.29399e-14	1	1	1	1	1	1	0.00440777	1	1	3.78685e-11	1	1	1	1	1	1	1	1	1	7.5949e-13	4.04606e-32	1
											Prob.p	2.36255e-14	2.8215e-20	1.98634e-05	1.56179e-09	2.9166e-15	1.21613e-07	2.18418e-14	1.52878e-13	5.79014e-07	0.956167	1.15657e-11	1.50635e-11	5.40646e-15	2.99861e-06	3.80391e-08	3.6316e-09	1.94787e-12	6.03649e-11	0.000617781	1.64945e-07	3.08557e-12	1.34323e-08	2.21257e-07	1.95272e-14	7.17227e-15	2.24954e-07	2.237e-06	7.24698e-10	8.44538e-17	9.83161e-08	3.6531e-05	2.88662e-11	1.67557e-09	5.33646e-09	1.76188e-11	3.62231e-07	3.61733e-13	1.31386e-13
											正解	0	0	0	0	0	0	0	0	0	0	0	0	0	0	0	0	0	0	0	0	0	0	0	0	0	0	0	0	0	0	0	0	0	0	0	0	0	0
												0	0	0	0	0	0	0	0	0	0	0	0	0	0	0	1	0	0	0	0	0	0	1	0	0	1	0	1	0	0	0	0	0	0	0	1	1	0
												0	1	1	1	1	1	1	1	1	0	1	1	1	1	1	0	1	1	1	1	1	1	0	1	1	0	1	0	1	1	1	0	1	1	1	0	0	1
												1	0	0	0	0	0	0	0	0	1	0	0	0	0	0	0	0	0	0	0	0	0	0	0	0	0	0	0	0	0	0	1	0	0	0	0	0	0
									Ct	22.8245	Residuals	1	0.00420124	1.97277e-10	3.83493e-14	0.00519094	7.39491e-15	1	1.16859e-26	1.67629e-13	0.00319819	6.68829e-23	1.50881e-06	0.000804554	4.49582e-12	7.23486e-16	6.59747e-18	2.23324e-19	1.82196e-21	1.90827e-07	1.36035e-14	4.76036e-24	9.02137e-17	9.76692e-06	3.45611e-19	7.4454e-29	5.78829e-11	2.50208e-12	1	7.69199e-33	4.83303e-15	6.67258e-10	1	2.89046e-18	1.4239e-17	1.55211e-22	0.00121374	4.56517e-16	8.63112e-27
											預測	0	0	0	0	0	0	0	0	0	0	0	0	0	0	0	0	0	0	0	0	0	0	0	0	0	0	0	0	0	0	0	0	0	0	0	0	0	0
												0	0	0	0	0	0	1	0	0	0	0	0	0	0	0	1	0	0	0	0	0	0	1	0	0	1	0	0	0	0	0	0	0	0	0	1	1	0
												1	1	1	1	1	1	0	1	1	0	1	1	1	1	1	0	1	1	1	1	1	1	0	1	1	0	1	1	1	1	1	1	1	1	1	0	0	1
												0	0	0	0	0	0	0	0	0	1	0	0	0	0	0	0	0	0	0	0	0	0	0	0	0	0	0	0	0	0	0	0	0	0	0	0	0	0
									正確率	91.7614	正確	×	○	○	○	○	○	×	○	○	○	○	○	○	○	○	○	○	○	○	○	○	○	○	○	○	○	○	×	○	○	○	×	○	○	○	○	○	○
										323
										352
										準確率=accurancy
										精確率=precision=Positive predictive value (PPV)
										召回率=recall=Sensitivity=True positive rate (TPR)=Power
										F1分數=F1 score=（2*TP）/（2*TP+FP+FN）
										Specificity (SPC)=True negative rate (TNR)
											https://en.wikipedia.org/wiki/Receiver_operating_characteristic
[truncated: 314 more columns]
