# Supplementary material for: An App for Classifying Personal Mental Illness at Workplace Using Fit Statistics and Convolutional Neural Networks: Survey-Based Quantitative Study
Source: JMIR Mhealth Uhealth. 2020 Jul 31;8(7):e17857. doi: 10.2196/17857 (PMC7428910; doi:10.2196/17857)
Supplement: Multimedia Appendix 4 [file mhealth_v8i7e17857_app4.xlsx]

## Sheet: 工作表1
A	B	C	D	E	F	G	H	EFA	Type
-0.10861	2.80159	-0.28469	-1.34654	-2.16599	4.69412	0.18446	-0.97749	-0.10861	A
-0.18899	0.66728	-1.2389	-1.19342	-0.35494	3.43185	-0.07308	-1.09461	-0.18899	A
-0.45108	-1.31451	0.50101	1.00748	0.14979	2.5172	1.48244	-0.23329	-0.45108	A
1.88195	-0.66056	-0.02796	-0.2686	-0.24664	1.48829	-1.08218	-0.02799	1.88195	A
0.99266	-0.2894	0.12178	-0.17543	-0.50597	1.45842	-0.57941	-0.92742	0.99266	A
-0.52498	-0.03448	-0.66594	0.88427	-0.24533	2.18032	-0.89971	0.88257	-0.52498	A
-0.49488	-0.24629	0.23356	-0.34379	0.0214	1.82084	-0.90479	0.16759	-0.49488	A
1.42748	0.06749	1.13944	1.3105	0.40223	2.05574	0.44561	-0.86888	1.42748	A
0.98433	1.15457	-0.25976	-0.65806	1.17282	2.70896	-0.54245	-0.87887	0.98433	A
0.56463	-1.12974	1.36921	1.99277	2.3739	2.28035	-1.03964	-0.94331	0.56463	A
1.83562	0.52443	-0.71629	-0.25347	-0.07539	2.05125	-0.26119	0.24908	1.83562	A
0.01837	-0.99374	0.09688	0.33113	0.24276	1.74491	0.05963	-0.63262	0.01837	A
0.11902	-0.28385	0.11374	-1.02232	-0.20724	1.74433	-0.49765	-0.6402	0.11902	A
1.04621	-2.00289	0.20088	-0.24794	0.02201	1.45217	-0.26711	-0.70487	1.04621	A
1.76765	0.16087	0.46119	1.78164	1.0688	2.50811	-0.25018	-1.11778	1.76765	A
0.55902	-2.06882	-0.6256	-0.48888	-0.31179	1.41826	-0.0769	-2.37865	0.55902	A
-0.334	-0.78681	-0.22423	-0.52603	-0.3245	1.81553	-0.11211	-0.76429	-0.334	A
-0.12459	-1.25448	0.28122	-0.69824	-0.34808	1.51227	0.8248	1.73425	-0.12459	A
0.99263	-0.01501	0.01204	-0.89321	0.68982	2.06857	-0.23574	1.87083	0.99263	A
-0.52783	0.10528	0.51313	-0.66958	-0.2496	2.20627	-0.86507	-0.60362	-0.52783	A
2.22421	0.25396	1.02666	-1.10707	-0.01271	1.76065	-2.13164	1.54657	2.22421	A
1.45419	0.50115	0.17256	-0.7443	-0.1482	2.27671	-0.00431	-0.44751	1.45419	A
-0.47542	-1.69816	-0.78134	-0.53056	0.4797	1.20517	-1.32149	-0.21446	-0.47542	A
-0.86647	-0.23134	0.36929	-0.35081	-0.82486	1.09811	0.23858	-0.32277	-0.86647	A
-0.48305	-0.25406	-0.22869	-0.65636	-0.51226	1.32714	0.36371	0.41849	-0.48305	A
-1.63267	-1.10024	0.64124	-0.21526	-1.04732	0.189	-1.08668	-0.65272	-1.63267	A
-0.55228	-1.32884	-1.17245	0.97597	-0.06703	0.58258	-0.874	0.79589	-0.55228	A
-0.6233	-0.80942	0.51256	-0.8617	-0.64331	0.63279	-0.39548	-0.65531	-0.6233	A
0.05475	0.00583	-0.88643	-0.77518	0.00103	1.02456	2.16259	-0.95119	0.05475	A
-0.56499	-1.1425	0.63885	0.43867	0.04103	0.58715	-0.97923	0.91562	-0.56499	A
1.75773	-1.41711	-0.20131	0.49298	-0.22988	1.19416	-0.2235	-0.33071	1.75773	A
2.80591	-1.60074	2.81274	0.4972	1.62448	2.11227	1.22114	0.61155	2.80591	A
-0.59042	-1.26288	1.03464	1.23148	-2.5421	0.72754	-0.04916	-0.55009	-0.59042	A
0.34324	-1.41931	-0.45576	1.6979	0.22338	1.03645	-0.89478	-0.3471	0.34324	A
-0.69754	-0.16482	0.55213	0.27411	-0.01901	1.85566	0.3912	0.89276	-0.69754	A
-1.28662	-0.7887	-0.64487	0.21038	-1.94192	0.72389	1.65078	-0.26693	-1.28662	A
0.1128	-1.09345	-0.59513	-1.57186	-1.54817	-0.14106	-0.54397	-1.3013	0.1128	A
0.97735	-0.24722	-0.32149	0.8927	0.25876	0.68599	0.41358	0.14656	0.97735	A
0.06487	0.09609	0.03767	0.92974	-0.80485	0.98741	-0.17712	0.84236	0.06487	A
-0.3021	-0.23939	0.67278	-0.86275	0.05529	0.71216	0.10638	-0.90484	-0.3021	A
-0.198	-0.16651	-1.68951	-0.36771	-1.07038	0.71043	-1.59602	0.43311	-0.198	A
-0.66981	-0.52794	-1.27582	0.61401	-1.31042	0.70108	1.06963	1.65409	-0.66981	A
-1.60425	1.92041	-1.80292	-1.55124	-2.00356	1.80674	-1.47789	0.35508	-1.60425	A
-0.26342	-1.56948	-0.1157	1.31331	-0.12211	0.88413	0.36545	-1.07054	-0.26342	A
0.91382	-0.1907	0.10171	-0.95901	0.61748	0.60112	-0.675	-0.15796	0.91382	A
0.16626	0.00984	-0.82529	-0.62102	-0.79543	0.58611	-0.68469	-0.19508	0.16626	A
-0.08786	0.9224	0.47797	0.68375	-0.99029	0.92441	0.76403	1.26193	-0.08786	A
-0.49666	-0.33001	-0.56543	0.88605	-0.01886	0.82319	-0.02003	-0.18848	-0.49666	A
-1.44118	-0.11044	0.51655	0.10209	-1.48808	0.68021	-1.2533	-0.68766	-1.44118	A
-1.28302	1.66765	-0.07269	-0.39204	-0.7762	0.93219	1.87423	-1.09517	-1.28302	A
1.0688	-0.04107	1.41809	0.16044	-0.51413	0.53147	0.03509	0.71238	1.0688	A
0.3621	-0.06784	-1.02936	0.01389	0.27396	0.72279	0.43072	0.34841	0.3621	A
0.65226	-0.9317	0.37185	-0.04833	-0.06726	0.42318	0.23982	-0.08126	0.65226	A
0.81993	-1.42063	-0.01139	0.31795	-0.13339	0.36341	-0.28111	-1.30335	0.81993	A
0.51963	-0.85492	-0.85369	-0.79269	-1.21493	0.10896	0.357	1.13936	0.51963	A
1.13268	-0.35392	0.43067	0.14707	-0.8269	0.57703	0.65714	-0.77287	1.13268	A
-0.05643	-1.11879	-0.27822	0.60834	0.55644	0.61897	0.52211	0.54769	-0.05643	A
0.2649	-0.22996	-1.25379	0.47064	-0.55072	0.82653	-0.5282	-0.47674	0.2649	A
-1.69258	-0.24263	-1.14614	1.64069	-1.30341	0.9766	0.54125	-0.75835	-1.69258	A
-0.27115	0.31159	-1.74811	1.06635	0.69102	0.84509	-0.04881	0.62609	-0.27115	A
0.90212	-0.95414	0.00063	-0.71693	0.23931	0.25438	-0.6265	-0.83064	0.90212	A
0.447	-0.15894	0.0699	-1.62521	-3.67766	0.06151	0.69227	-1.52348	0.447	A
-0.47075	0.2701	-0.39183	-0.23356	0.54153	0.97854	0.71723	-0.32254	-0.47075	A
0.48842	-1.89551	-1.05037	-1.6809	0.05471	-0.08768	1.65309	0.75475	0.48842	A
-0.67651	1.19488	0.09823	-1.04458	-0.35417	0.65516	1.19141	-0.4877	-0.67651	A
0.5214	-0.1007	0.07141	-0.93317	-0.49691	0.21846	0.30537	-1.03992	0.5214	A
0.26156	-0.2863	0.32063	-0.64727	0.12648	0.14614	-0.41329	0.60835	0.26156	A
0.52228	-0.24156	0.30637	-0.7603	-0.56077	-0.0462	0.62993	-0.32994	0.52228	A
-0.78783	-0.12941	0.03184	1.95646	-0.77484	0.80209	1.65423	1.02642	-0.78783	A
-0.97127	0.76224	-0.7388	-0.36392	0.73528	0.86025	0.84486	-0.52286	-0.97127	A
-0.35335	-0.74405	0.50081	0.37101	-1.97811	-0.13158	0.51013	-1.07732	-0.35335	A
0.99761	-0.46013	0.31813	0.58696	0.01911	-0.01133	0.20419	-0.10638	0.99761	A
-0.7369	-0.47466	-2.05763	-3.69868	0.63976	-0.09352	-1.04258	0.73395	-0.7369	A
1.21682	-1.91995	0.72138	0.88018	0.99854	-0.43323	-0.43666	-0.34529	1.21682	A
0.27872	-0.30196	-0.12407	0.19567	0.37473	0.08118	-0.15416	-0.41369	0.27872	A
-1.15109	-1.19347	-2.24941	-1.37026	-0.47566	-0.14735	-0.98859	0.10707	-1.15109	A
-1.9171	0.06222	-0.5961	-1.13048	1.21831	1.00835	-0.34874	-0.47864	-1.9171	A
-0.46728	-0.31606	-1.18727	-0.11624	0.19589	0.35144	-0.3029	1.58925	-0.46728	A
-0.04953	-0.86237	-1.40919	-0.2841	0.1088	0.0875	0.21084	1.23749	-0.04953	A
2.56808	-2.24612	-1.48285	-1.90853	0.15231	-0.79513	-0.37152	1.75597	2.56808	A
0.21097	-0.2993	-0.18898	0.86992	0.50745	0.20705	0.49447	-0.66099	0.21097	A
0.08212	-0.46879	-0.21725	-0.33326	0.57535	-0.29036	1.92232	0.39518	0.08212	A
-0.49631	-0.80505	0.38856	-0.58826	-0.91098	-0.44174	2.06125	-0.40297	-0.49631	A
-0.31658	0.41375	1.3012	-1.20609	0.57197	0.06642	-1.06505	-0.7837	-0.31658	A
1.09424	-1.36625	-0.03418	2.5163	-0.67562	-0.63441	0.74284	0.08305	1.09424	A
0.4356	-1.31769	-1.52301	0.62016	-0.14976	-0.12179	-0.7499	0.50669	0.4356	A
0.11984	-0.30041	0.15893	-0.39416	-0.24469	-0.04075	1.19281	-0.07262	0.11984	A
0.5018	-1.15969	0.50576	-0.43046	1.04755	-0.07851	0.86363	-0.25853	0.5018	A
1.00623	0.44522	-0.40754	1.52718	-4.04888	-0.2857	-0.65736	0.50996	1.00623	A
-0.95792	1.3785	1.48821	-0.59948	-0.06223	0.63278	-0.83668	-0.84658	-0.95792	A
0.84311	-0.42184	0.20646	-1.02712	-0.37428	-0.11414	1.41128	-0.23483	0.84311	A
1.2096	-0.83739	-0.01849	-0.01957	1.23574	-0.17864	0.16899	-0.58022	1.2096	A
2.22819	-0.32466	-0.08637	-0.40113	1.33291	0.00724	-0.70039	-0.64453	2.22819	A
0.39061	-0.62822	0.5121	-0.66814	-0.57438	-0.08385	-0.04526	-0.97139	0.39061	A
-0.57733	-0.44018	0.24764	0.79923	-0.31971	0.03992	0.1838	-0.60995	-0.57733	A
-0.20745	-0.16053	-0.00603	0.64526	-0.27723	0.34074	0.12526	0.86216	-0.20745	A
-0.36076	-1.56077	0.2468	0.23588	-0.47483	-0.38056	-0.78398	-0.56087	-0.36076	A
1.09134	-0.1311	-0.09756	0.59039	-0.12975	0.14762	0.74014	0.19383	1.09134	A
-0.14934	1.45156	-0.32462	3.17505	0.73716	0.46456	0.4345	-3.79427	-0.14934	A
-0.47617	-0.66845	0.67762	-0.8164	-1.12478	-0.38361	-0.65992	0.85669	-0.47617	A
0.22038	-1.24117	-0.07046	1.05272	-1.58382	-0.40975	-0.38221	-0.27807	0.22038	A
-0.38514	-0.44165	-0.98494	-0.41385	-0.40648	0.08445	1.12285	-0.08445	-0.38514	A
0.90503	-0.5837	1.37235	0.23811	-0.86545	-0.38013	-0.39319	0.75614	0.90503	A
0.31868	-2.15024	-0.91053	-0.00368	-0.64958	-0.5307	-0.36098	1.00081	0.31868	A
1.1607	-0.09937	-2.03803	-0.55887	0.06358	-0.07019	1.80377	-0.17365	1.1607	A
0.56608	-0.90372	-0.65254	0.48378	0.98838	0.09743	0.02979	1.04711	0.56608	A
0.98745	-0.7426	-0.02003	0.87769	-1.00181	-0.25009	0.08305	0.25526	0.98745	A
1.86595	-0.12294	-0.25852	-0.96843	1.34622	0.23404	0.73463	0.08633	1.86595	A
2.38365	-0.24385	1.11514	-0.03139	0.92909	0.05358	-0.6001	0.62964	2.38365	A
2.30548	-0.29662	1.09082	-0.13327	1.06234	0.08917	-0.3882	0.69091	2.30548	A
-0.04842	-1.89257	-3.87544	1.21256	2.46082	-0.07497	3.11053	0.85694	-0.04842	A
0.82166	-0.03017	0.52946	1.33542	-1.36029	-0.51477	-0.89966	-1.36261	0.82166	A
0.051	-0.93429	0.16045	0.3806	0.27911	-0.1867	1.99426	-0.43334	0.051	A
-1.47169	0.5068	0.18286	-0.61461	0.24739	0.54077	-1.26885	0.71145	-1.47169	A
1.65472	1.23993	0.01658	-1.7084	0.06705	0.65042	-1.05247	-0.72388	1.65472	A
-0.58415	-0.84806	0.32567	-0.15561	-0.24532	-0.33954	-0.25507	-0.63432	-0.58415	A
-0.23307	-0.00405	-0.23353	0.85022	0.64259	0.09809	-0.59738	-0.20843	-0.23307	A
-0.21926	0.89934	-1.09311	-0.65701	0.21306	0.4628	-1.12524	0.67686	-0.21926	A
0.43315	0.05629	0.60335	1.47554	-1.08847	0.33724	-0.29434	0.60681	0.43315	A
-0.75218	-0.1076	-1.23559	0.16651	0.81563	0.18896	1.7418	-1.34968	-0.75218	A
-0.05722	-0.97492	-0.03939	-0.37088	-0.55484	-0.12765	-1.41178	-0.13659	-0.05722	A
-0.65358	1.73077	0.71324	1.94885	-1.18073	0.85864	-0.10128	2.12938	-0.65358	A
-1.65851	-2.3512	-0.1944	-0.05752	-0.67592	-0.28684	0.53045	0.24501	-1.65851	A
0.09228	0.67067	1.52477	-0.21596	0.2628	0.24788	0.43066	-0.9819	0.09228	A
1.7943	-0.88331	0.0071	0.03478	-0.29759	-0.42395	-0.76779	0.45363	1.7943	A
0.36751	0.30353	0.18043	-0.88066	-0.10926	0.15329	1.24136	1.28384	0.36751	A
1.24227	-0.52963	0.66896	1.83317	-0.03707	0.10366	0.34925	-0.07311	1.24227	A
-0.1582	-1.01208	-0.42672	-1.86883	-0.00159	-0.31491	0.46727	-2.23452	-0.1582	A
-0.85125	1.39259	1.77981	-0.35791	0.34555	0.56421	2.63785	0.1153	-0.85125	A
0.66505	0.53374	2.18913	1.3819	-0.58621	0.56181	2.29716	0.91514	0.66505	A
1.36175	1.97803	-0.70917	0.57396	-0.31639	0.68868	1.47292	-0.23021	1.36175	A
-0.53777	-0.57154	0.19118	0.63873	2.02364	0.45956	0.6474	0.51793	-0.53777	A
-0.17818	-0.69955	-0.24596	1.29031	-0.56818	0.12238	0.19016	1.40262	-0.17818	A
0.84926	-1.20031	0.25969	1.02347	-0.24551	-0.15355	0.73973	-0.49	0.84926	A
-0.29384	-0.27962	-0.90645	-0.74403	-0.25373	0.02556	-1.18512	-0.79232	-0.29384	A
-0.30434	-0.25862	0.26735	0.85785	-1.11635	0.17596	-0.15587	0.72501	-0.30434	A
0.08381	-1.07064	0.27446	-0.83054	0.11488	-0.18557	-0.45266	-0.06272	0.08381	A
-0.34543	-1.12747	0.44629	-0.60514	-0.66545	-0.39862	0.1939	-0.45681	-0.34543	A
-0.99089	-0.2569	0.38921	-0.4966	-0.83479	-0.10502	1.21966	0.02823	-0.99089	A
-1.81323	-1.43748	-2.04192	-0.78907	0.23358	-0.08097	-1.08255	-0.36003	-1.81323	A
-0.40071	-0.51328	-1.12068	-1.40142	0.67382	0.16643	-0.21787	0.91366	-0.40071	A
0.23084	1.73872	-0.19576	-0.51152	-0.69617	0.64006	0.58037	0.85953	0.23084	A
-0.08063	1.13545	0.2163	1.26716	-1.72634	0.39603	0.17124	-0.80407	-0.08063	A
-0.8214	-0.2151	-0.96823	-1.24808	0.63563	-0.01044	-0.68554	-1.9823	-0.8214	A
0.12131	-0.12042	-2.15712	-0.43183	-0.68388	-0.03342	0.41212	-0.63561	0.12131	A
-0.23233	0.24837	0.21914	-0.21157	0.5434	0.50558	-1.41418	0.39464	-0.23233	A
-0.50337	-0.80425	-0.21898	0.55947	0.59317	0.39964	0.49368	1.12196	-0.50337	A
1.02284	2.40126	-3.04048	1.54807	-0.82223	0.86665	0.87325	-2.69259	1.02284	A
0.44944	-0.34696	1.41841	-0.02674	0.55315	0.09773	-0.65852	0.3818	0.44944	A
-1.68294	-0.52826	1.80416	-0.62675	0.53439	0.3374	0.25826	-1.60254	-1.68294	A
-0.30981	-0.56975	-1.1133	-0.76488	0.9601	0.14843	-1.02509	0.72381	-0.30981	A
-0.18837	0.39473	-0.41401	-0.69459	-0.02374	0.33301	0.49752	-0.76119	-0.18837	A
-0.16697	1.97777	-0.16248	-0.51725	-0.45343	1.13269	1.0479	-1.09212	-0.16697	A
0.09763	-0.48761	0.25847	0.02321	1.1817	0.19427	-0.81488	-0.98503	0.09763	A
-0.34794	-0.61546	0.19317	-0.3865	1.22539	0.11162	-1.28982	-0.03323	-0.34794	A
-0.54544	-0.49743	1.35366	0.35504	0.59322	0.26719	-0.82218	0.53798	-0.54544	A
-0.23145	-0.3953	0.14485	0.11455	-0.15604	0.01111	-0.86438	1.446	-0.23145	A
-0.40686	-0.38224	1.59847	-1.16459	0.24098	0.01971	-0.12819	-0.49588	-0.40686	A
-1.75821	-0.45395	0.83985	-0.76667	-0.29066	0.27141	-1.34884	-0.81101	-1.75821	A
0.0928	0.52164	1.2695	-0.1766	0.69603	0.59586	-0.70596	0.37483	0.0928	A
-0.47526	-0.49921	1.32342	0.26776	0.56959	0.18718	0.63642	0.46496	-0.47526	A
-0.90136	-0.53169	0.07176	0.63853	0.39983	0.21111	-0.67355	0.3698	-0.90136	A
0.84433	-0.7311	-0.21287	0.73856	0.64337	0.0134	0.79116	-0.1985	0.84433	A
0.06987	-0.42641	1.31305	-0.10433	0.65988	0.11513	0.00148	0.5946	0.06987	A
-0.11753	-0.31987	-1.10945	-1.57827	0.33347	0.0851	-1.07739	0.78056	-0.11753	A
-0.49252	-1.49305	0.05879	2.24062	0.1595	1e-05	0.94207	-0.07781	-0.49252	A
-0.49394	-0.52654	1.41018	0.33512	0.55486	0.19218	-1.12351	0.50941	-0.49394	A
0.44919	-0.60092	2.38894	-3.48361	-0.55114	0.18679	1.3659	-0.77587	0.44919	A
0.48895	-0.31047	1.27702	0.25449	0.4988	0.11241	0.07281	0.57058	0.48895	A
-0.13089	-0.9309	-0.13541	0.07963	1.02399	0.00684	0.69565	0.12351	-0.13089	A
1.17754	-0.09216	0.06193	0.23318	-0.31707	0.04231	-0.71621	-0.33532	1.17754	A
0.11556	0.00808	0.17362	-0.67803	0.24302	0.37844	1.58148	-1.01631	0.11556	A
1.03645	-0.43767	0.02071	-1.03703	1.36339	0.04482	-0.17946	-0.34981	1.03645	A
0.02448	-0.884	0.34811	-0.605	0.3614	0.23566	1.64992	-0.72012	0.02448	A
-1.89365	-0.6415	1.56987	0.56931	0.30112	0.24368	-1.49116	0.41867	-1.89365	A
-1.29615	-0.35414	0.30182	0.32269	-0.29244	0.2168	-1.68719	-0.05138	-1.29615	A
1.00566	0.1333	-0.5775	0.6863	0.23287	0.42534	0.15917	0.27351	1.00566	A
-0.33018	1.88362	1.5733	0.52486	-0.57427	0.7692	-1.25561	-0.87083	-0.33018	A
-0.5943	-1.768	-1.24417	-0.72818	0.82485	-0.22274	-0.35927	-0.23208	-0.5943	A
-1.46656	-1.09721	0.64152	-0.44759	-1.01518	-0.15595	0.51967	0.50462	-1.46656	A
-1.50687	1.03817	-0.26647	-0.16883	-2.35426	0.32361	0.9071	-1.01418	-1.50687	A
0.1891	-0.63136	0.20426	-0.43377	-0.40035	-0.13311	0.03061	0.81775	0.1891	A
-0.73705	0.59374	0.29347	0.18282	0.39046	0.35197	-0.46851	-0.6405	-0.73705	A
0.35585	-0.09071	-1.03337	-0.13387	-0.81329	-0.14963	-0.58771	-0.34751	0.35585	A
-0.35209	-0.56911	-1.41435	0.16758	0.95209	0.08382	-0.95974	0.0789	-0.35209	A
0.10522	-0.56543	-0.67449	-0.97243	-1.21104	-0.36585	3.0518	-0.06699	0.10522	A
-0.50149	-1.05943	-0.85647	-0.32339	-1.04069	-0.41067	-0.73096	-1.71644	-0.50149	A
-0.60056	1.00821	-1.11791	-0.15854	-1.77593	0.60381	0.98477	1.57773	-0.60056	A
1.4727	1.17416	-0.26928	0.56474	-1.11318	0.28878	0.90999	1.91709	1.4727	A
-1.78551	0.75928	1.37021	0.78368	-0.45665	0.52488	-1.23425	0.27396	-1.78551	A
1.55125	2.15404	1.38322	-0.32952	-1.15329	1.16823	-0.02421	0.21901	1.55125	A
1.30371	1.92411	1.36819	-0.35896	0.64246	0.6444	1.34944	0.8053	1.30371	A
-0.51766	-0.56046	1.38551	0.22455	0.66757	0.23929	-0.84139	0.66184	-0.51766	A
0.82232	0.43892	-0.01174	0.09029	2.04529	0.48604	-0.55766	-1.08972	0.82232	A
-0.43289	1.73388	-1.35747	1.40613	0.39505	1.20704	-1.1307	1.26802	-0.43289	A
-1.08123	1.35294	0.1556	-0.22514	-0.26877	0.80568	-0.23321	0.34337	-1.08123	A
-0.69244	1.70192	0.11968	-0.66202	-0.91667	0.95565	0.93605	1.21873	-0.69244	A
0.61923	-0.16608	0.18467	-0.98211	0.17351	-0.00466	-0.00072	-0.14744	0.61923	A
-0.43811	-0.4163	0.2446	-1.14822	0.13309	0.12056	0.68968	0.73109	-0.43811	A
-0.20668	-0.86326	0.09408	-0.71743	1.13522	0.38541	1.53797	1.33952	-0.20668	A
-1.687	1.00753	0.61244	-0.74578	0.27046	0.74908	-0.25468	0.29279	-1.687	A
-0.29382	-0.41847	-0.66021	-1.94646	0.7218	-0.11526	-1.23365	-1.41651	-0.29382	A
-0.37335	-0.58692	-0.23891	0.01256	1.05783	0.22608	-1.15387	0.235	-0.37335	A
0.69599	-0.27097	1.32098	0.08433	0.58334	0.213	-0.24763	0.77482	0.69599	A
-1.35247	0.37586	0.66895	-1.12786	0.06527	0.33133	-1.21753	1.07635	-1.35247	A
-0.45063	0.59601	-1.13327	1.15241	1.25992	0.76993	-0.49923	2.68357	-0.45063	A
-0.24266	0.22121	0.35919	-0.39589	-0.89981	0.19412	-0.59818	0.56208	-0.24266	A
-1.03387	0.61499	-0.13643	0.38726	0.31276	0.50177	-0.3181	0.95498	-1.03387	A
-0.39586	-0.52371	0.88525	-0.6331	0.88756	0.13895	-1.19742	0.64558	-0.39586	A
-1.84055	-1.255	0.42538	-0.33134	-0.17243	-0.18454	-0.59159	-0.67548	-1.84055	A
-0.32198	0.97552	-0.91933	-0.80729	-0.2805	0.39571	0.06986	0.26519	-0.32198	A
-1.01894	0.91048	-0.68521	-2.7461	-2.45327	-0.04793	2.32783	2.04012	-1.01894	A
-0.24882	-0.46048	1.03422	-0.47766	0.60051	-0.02423	0.4827	-0.34886	-0.24882	A
0.28009	-0.36982	-0.28436	-0.04716	1.59945	0.25813	0.61187	0.44687	0.28009	A
-0.64411	-1.13497	0.54191	0.02122	-0.35543	-0.10468	-0.43029	-2.57342	-0.64411	A
-0.43887	-0.28867	0.20443	0.14793	-0.45885	0.17192	-0.82568	0.1328	-0.43887	A
0.33676	-0.25752	0.65672	1.17916	-0.67057	0.20169	0.7778	0.63508	0.33676	A
-1.41246	-2.78477	-0.35635	2.30526	-0.2192	-0.38955	-0.98411	-0.81597	-1.41246	A
-1.81929	-1.05051	0.80556	1.93793	0.28114	0.12447	-0.56995	0.11414	-1.81929	A
-1.36131	-0.65388	-0.04297	1.86657	0.55404	0.44772	0.36288	0.47698	-1.36131	A
-0.38307	-0.51332	0.29998	-0.63568	0.13128	-0.03073	-1.15985	-0.41681	-0.38307	A
-0.12015	-0.97221	0.42307	-0.20842	-1.17991	-0.4148	-0.44256	-0.79699	-0.12015	A
1.21515	0.47737	-1.31049	0.04719	0.66015	0.29763	-0.76059	-0.14986	1.21515	A
0.77111	0.41758	0.96589	-0.69515	0.39788	-0.03505	-0.42657	-0.58096	0.77111	A
0.88189	-0.70566	1.43022	-0.9859	0.71956	-0.08982	-0.49915	-1.25389	0.88189	A
-0.25269	1.75384	-0.53114	0.34678	0.46164	0.89245	-0.91966	-0.91471	-0.25269	A
-1.57546	0.7486	0.11047	-0.24363	0.49816	0.69035	-0.07433	0.57182	-1.57546	A
-0.62678	0.14259	-1.42613	0.05429	0.796	0.70819	1.34683	-0.4939	-0.62678	A
-0.42367	-0.5086	0.26452	0.09164	-0.39993	0.03874	-1.20629	0.25242	-0.42367	A
1.16926	1.55954	-0.58998	0.5917	0.17244	0.83517	-0.96694	0.53229	1.16926	A
-1.07117	2.01794	-0.31176	0.07639	-0.39616	0.97887	2.32868	-0.21314	-1.07117	A
-0.30092	-0.62026	0.79421	-0.23132	0.705	0.1376	0.38567	1.03257	-0.30092	A
-0.77744	-1.19966	-0.19979	-0.60279	0.16482	-0.31879	2.0465	-1.04257	-0.77744	A
2.4097	-0.27586	1.0187	0.08903	1.15578	0.0543	0.09616	-0.67024	2.4097	A
-0.57342	1.3557	0.09656	0.55015	0.44547	0.81197	-1.11229	-0.36269	-0.57342	A
-0.58698	-0.99723	-0.06949	-0.62768	-0.4113	-0.09654	-0.43125	-0.23291	-0.58698	A
-0.41409	-0.83472	-0.27259	-0.5675	0.49912	0.13214	-0.08556	1.23582	-0.41409	A
0.44457	-0.5818	-1.18869	1.23161	0.54731	-0.02472	0.50978	-1.12065	0.44457	A
-0.51019	-0.91338	0.44482	0.6073	-0.34828	-0.10913	0.57878	0.3847	-0.51019	A
-0.24596	-0.94123	-0.06846	-1.81582	0.0942	-0.23503	0.00541	1.37977	-0.24596	A
-0.6373	1.83163	0.16612	-0.95013	0.77519	0.83975	-0.60462	-0.57678	-0.6373	A
2.30309	1.47075	0.71248	-0.95591	-0.9047	-0.02005	-0.67613	-0.60294	2.30309	A
-0.52359	-0.28342	-0.21508	-0.87258	-0.00051	0.06327	1.53057	0.16379	-0.52359	A
0.97512	-0.34697	0.55094	0.32155	0.72258	0.15651	0.41944	0.6789	0.97512	A
-0.32546	1.26326	-0.37015	-1.00613	1.42556	0.58219	-0.18825	0.65934	-0.32546	A
0.98659	0.48279	0.08181	-0.39282	-0.25756	0.1042	0.20612	-0.92714	0.98659	A
-1.7228	-0.1923	0.68492	0.57168	1.15188	0.56402	-1.58619	0.59654	-1.7228	A
-0.27843	-0.42754	0.30646	0.6202	-0.37995	0.34744	-0.45255	1.11254	-0.27843	A
-0.49912	-0.48351	1.61551	0.26109	0.55712	0.2235	0.30901	0.51623	-0.49912	A
-0.53141	-0.27801	-0.7953	-0.70456	-0.10971	0.05185	0.99357	0.74513	-0.53141	A
-0.10534	-1.97365	0.3655	-0.31048	-0.95217	-0.63392	0.37332	0.71373	-0.10534	A
2.96594	0.36388	-0.2616	0.86825	-0.69268	0.22602	0.80283	-0.87617	2.96594	A
0.1815	0.57939	0.87249	0.69742	-0.47482	0.42218	-0.0333	0.15385	0.1815	A
0.93074	-0.39401	1.11798	0.14565	0.72075	-0.19177	-0.18872	-0.27993	0.93074	A
0.44242	-0.46683	1.11719	0.29332	0.31843	0.35444	-0.24768	1.005	0.44242	A
2.00995	-1.44033	-0.71931	0.32472	-3.09715	-0.77225	-0.28716	2.01226	2.00995	A
0.19774	-0.14174	0.01731	0.71864	-0.0579	0.60345	0.22678	0.92981	0.19774	A
1.02102	0.43544	-1.82209	0.62493	-0.23754	-0.15177	-1.72027	2.92104	1.02102	A
-0.91408	1.63885	0.90939	0.99986	0.25198	0.33143	-0.88207	1.00403	-0.91408	A
0.74935	-0.32025	0.54675	2.40796	-1.00811	-0.57894	0.40238	0.51733	0.74935	A
1.63891	-0.14218	-0.45524	-2.86632	-0.11341	-0.74736	0.22668	0.57013	1.63891	A
-1.21932	0.63588	-1.42737	-1.18077	2.25866	0.1945	-1.32056	-0.01603	-1.21932	A
-0.49079	1.26447	0.4092	-0.87723	0.1473	-0.162	0.83311	-0.04585	-0.49079	A
-0.76675	0.51815	-2.3294	1.93705	-0.3482	0.22227	-0.64201	0.7148	-0.76675	A
1.29383	1.7446	-0.66305	-0.19834	-0.18899	-0.38636	-1.05534	1.634	1.29383	A
0.3693	0.71185	-0.17806	-1.09662	-1.19312	-0.60334	-0.81754	0.12258	0.3693	A
-1.68464	0.50826	-0.91205	0.99864	0.81374	0.1892	-0.11895	-1.09686	-1.68464	A
-1.60994	0.69707	-0.23147	0.13508	1.97717	0.65767	1.45211	1.88524	-1.60994	A
1.6937	-0.36086	0.0199	0.79331	-2.41288	-1.58802	-1.6872	0.36756	1.6937	A
-0.17953	0.78061	0.60002	-0.90732	-1.15292	-1.35965	0.25226	-0.53949	-0.17953	A
0.67946	0.61551	-0.08532	-0.4437	0.7651	-0.64872	-0.16078	0.97255	0.67946	A
-1.80788	1.3322	0.63226	-1.05842	-0.10934	-0.29126	1.05147	0.49413	-1.80788	A
1.53467	2.56257	-0.25173	2.11263	-1.26995	1.54074	-0.14963	-2.29187	1.53467	A
-1.00812	-0.06605	2.13424	1.02071	0.41555	-0.27243	-0.61407	0.75639	-1.00812	A
-0.32696	0.64232	-0.29526	0.53881	0.41474	-0.00468	0.87125	0.19431	-0.32696	A
-0.17769	0.4325	-0.50982	-1.64476	-0.12215	-1.22739	-1.98475	2.92143	-0.17769	A
1.96205	1.71583	0.89733	0.71627	-2.69037	-1.22294	-1.63379	0.83731	1.96205	A
1.10358	-0.48099	2.25573	0.59796	0.32578	-1.64434	0.45757	-2.12093	1.10358	A
1.49584	0.3808	0.1701	0.7558	0.16222	-0.99505	-1.24547	-0.32873	1.49584	A
-0.49494	-0.47666	-2.40781	-1.50169	0.00518	-1.28864	-0.85615	0.26744	-0.49494	A
-0.79734	-1.6576	0.96377	1.00503	-1.64183	-2.20472	0.57724	-2.11599	-0.79734	A
1.13008	-0.45119	0.08622	-1.17514	0.50443	-1.73478	-0.4398	-0.6382	1.13008	A
0.03102	-0.49633	0.48389	-0.66036	-0.01525	-1.5135	1.31791	0.25926	0.03102	A
-1.3338	1.64429	0.16984	1.14945	-0.62848	-0.48552	1.13489	-0.71819	-1.3338	A
-1.73563	0.62521	0.45832	0.49804	0.72406	-0.3504	-0.3593	0.65087	-1.73563	A
-0.39396	0.1273	-0.23661	0.50583	1.92452	-0.57012	1.97307	-0.77234	-0.39396	A
-1.15526	-0.14032	0.17639	-0.57281	-3.96064	-1.96967	-0.74999	0.25989	-1.15526	A
0.6231	1.63304	0.4787	0.07506	-1.47449	-1.35543	0.42166	0.05325	0.6231	A
-0.96322	-0.76154	-1.14039	-0.91298	-2.54045	-2.36059	-1.09369	-0.3343	-0.96322	A
-1.66167	-1.23085	0.17023	-0.6079	-0.59873	-1.90675	-1.25401	-1.4553	-1.66167	A
-0.03411	-0.69439	1.60968	0.03257	0.1772	-1.85781	-0.26427	0.40053	-0.03411	A
0.63944	0.65249	0.14855	-0.19006	-0.12715	-1.53201	0.8752	-0.79047	0.63944	A
1.02636	0.34664	1.74382	-0.35192	-0.38565	-1.65006	-0.06997	0.23696	1.02636	A
1.18937	1.0142	0.33683	0.33785	-0.69884	-1.42669	1.14057	0.87366	1.18937	A
-0.17967	1.36882	0.03611	-0.58619	1.07819	-1.19226	0.19275	-0.78853	-0.17967	A
1.17055	-0.76585	0.41656	1.17009	1.43749	-1.51659	0.81706	1.78218	1.17055	A
-0.31322	1.30029	2.14842	1.30313	0.92797	-0.89202	-0.40335	1.83983	-0.31322	A
-1.14158	1.00299	1.16116	1.746	0.87075	-1.24143	0.11748	1.42551	-1.14158	A
-0.128	1.31836	2.25012	1.41189	1.21106	-1.11987	2.17355	0.45584	-0.128	A
1.74891	-0.54198	0.09526	-1.18631	0.15711	-2.22848	0.3082	-1.5306	1.74891	A
0.14172	-0.34062	0.50164	-0.05792	-0.81344	-1.89411	1.19784	2.26842	0.14172	A
-1.04669	1.07215	-2.17557	-0.30371	1.34794	-1.20733	-0.26138	-1.45263	-1.04669	A
-1.60128	1.04531	1.9512	0.33035	1.19638	-1.0928	-1.30687	-0.26046	-1.60128	A
0.6469	1.20274	-1.06811	-0.07636	2.75222	-0.68279	-0.28584	-2.68031	0.6469	A
0.62097	1.27096	0.02424	-0.14114	1.79772	-1.13231	-0.67423	1.16152	0.62097	A
0.02834	0.81685	0.04624	0.60024	0.20229	-1.48333	-0.72924	-0.65523	0.02834	A
0.18713	1.08873	0.13829	0.11801	1.93198	-1.00745	-1.45345	0.41014	0.18713	A
1.09648	1.65143	0.75878	-1.64353	0.30679	-1.41226	-0.08836	-0.31428	1.09648	A
0.92751	1.5235	-1.10709	0.05998	0.20793	-1.35744	-0.21823	0.05482	0.92751	A
-1.11849	1.51765	-0.08416	0.56991	-1.46357	-1.2052	0.10523	-0.24531	-1.11849	A
-0.28216	-0.41813	-3.40785	2.65518	0.78816	-1.34246	2.581	0.87003	-0.28216	A
2.81993	2.01423	-3.15628	1.28358	-0.38757	-1.05279	-3.44082	1.54979	2.81993	A
2.00111	1.54044	0.11509	-1.06029	0.5187	-1.44831	1.09493	-0.87001	2.00111	A
0.18258	0.99936	-2.63502	-0.40878	1.91517	-1.05023	2.62923	-0.08444	0.18258	A
0.03087	0.96662	0.72674	-1.06921	0.68174	-1.57789	0.84371	2.09652	0.03087	A
0.26197	1.59164	-1.04558	0.11845	0.19283	-1.12791	0.79398	-1.58094	0.26197	A
1.45471	0.79431	-3.10701	-0.36889	2.83064	-1.46316	-0.49208	0.07107	1.45471	A
-0.88666	-0.2911	-0.45378	-0.3379	-0.88964	-1.89256	-0.5632	-0.68716	-0.88666	A
-1.40393	1.00835	0.35049	2.25721	-1.93361	-1.35252	0.22969	-0.84355	-1.40393	A
0.2968	0.12846	-0.75326	0.59834	0.26528	-1.63145	-1.34193	-0.50551	0.2968	A
-0.60123	0.72629	-0.23717	-1.41535	0.30819	-1.60022	-0.00339	-1.17625	-0.60123	A
-1.29737	0.86325	0.93859	-0.79573	1.88052	-1.30296	-1.51029	-1.16884	-1.29737	A
0.43143	-0.83007	-0.53139	0.95868	-0.72686	-2.04544	1.44853	0.72709	0.43143	A
-1.42228	0.89611	1.16	1.79046	0.9218	-1.29875	0.21565	1.3568	-1.42228	A
-0.46437	-0.55149	-1.62518	1.77057	0.13592	-1.89572	-0.55264	-2.70697	-0.46437	A
-1.48131	0.9072	0.20153	0.4068	0.35947	-1.42553	-1.96892	-0.66152	-1.48131	A
-1.60677	0.04574	-1.50218	1.34764	1.98906	-1.2109	-1.40132	1.28708	-1.60677	A
-0.02539	-0.54902	0.17084	-0.15267	-0.21028	-1.78733	-0.13461	-0.84653	-0.02539	A
-0.88272	0.94375	0.82607	-0.93064	1.78499	-1.63736	-0.60189	0.20386	-0.88272	A
-1.19269	0.70399	0.7693	0.32988	0.29918	-1.58765	-0.99057	0.18992	-1.19269	A
0.21125	0.3788	0.64517	-1.47574	0.4431	-1.51934	1.1979	1.18009	0.21125	A
-1.22299	1.27969	1.50592	0.16876	0.59188	-0.88502	-1.47291	0.31869	-1.22299	A
-0.83752	-1.68229	-0.25478	1.15018	1.38857	-1.47994	1.28866	2.01997	-0.83752	A
-1.34232	1.11222	0.99829	-0.97716	0.51745	-0.81071	2.18598	0.85686	-1.34232	A
-1.63316	1.17718	-0.56186	0.56735	0.35576	-0.78192	2.58939	0.05718	-1.63316	A
-1.70269	1.12266	0.92146	-0.69994	0.14037	-1.27359	-0.13355	-1.12239	-1.70269	A
1.10586	1.80554	1.28583	-1.64054	-0.66482	-1.30644	0.64357	1.10894	1.10586	A
-0.22324	1.13424	0.02336	0.28856	1.88784	-1.00943	0.66687	-0.79453	-0.22324	A
0.87806	1.43238	-1.04285	-0.9168	1.15268	-1.30266	1.09613	-1.84066	0.87806	A
0.45644	0.5398	-0.09051	-0.29157	-0.56751	-1.36972	-0.13936	1.06532	0.45644	A
-0.23405	1.29651	-0.70318	0.2254	-1.43767	-1.32056	0.58354	1.39135	-0.23405	A
2.21562	-0.37373	0.97809	-0.62448	-0.1379	-2.28586	-0.98485	-1.50503	2.21562	A
-0.21576	-0.53527	1.26485	-0.74237	-0.35595	-2.16607	-0.00011	-1.69825	-0.21576	A
0.394	1.22364	0.89131	0.52548	0.5842	-1.28603	-0.12538	-1.79934	0.394	A
-0.7101	0.93969	-0.92579	1.30375	1.23625	-0.971	1.41819	-1.95205	-0.7101	A
-0.00791	1.37573	-1.35281	-0.53924	0.93099	-1.16475	-1.26553	0.38089	-0.00791	A
-0.64512	1.57545	-1.25338	1.02309	-0.63818	-1.0822	-0.83678	0.56854	-0.64512	A
1.07671	1.71121	1.3307	-0.49137	0.1377	-1.28895	1.26772	0.98506	1.07671	A
-1.49248	1.00954	1.09407	1.79478	1.29896	-1.01446	-0.85099	-1.11764	-1.49248	A
1.03702	-1.17539	0.22138	1.71804	0.19555	-1.89107	-0.15233	-0.08898	1.03702	A
1.96755	1.58367	-2.60794	3.2809	-1.16978	-1.16951	-2.20171	-1.65829	1.96755	A
-0.05261	0.2689	-1.05238	-0.39198	-1.46304	-1.90967	0.3683	0.5475	-0.05261	A
								-0.10861	B
								-0.18899	B
								-0.45108	B
								1.88195	B
								0.99266	B
								-0.52498	B
								-0.49488	B
								1.42748	B
								0.98433	B
								0.56463	B
								1.83562	B
								0.01837	B
								0.11902	B
								1.04621	B
								1.76765	B
								0.55902	B
								-0.334	B
								-0.12459	B
								0.99263	B
								-0.52783	B
								2.22421	B
								1.45419	B
								-0.47542	B
								-0.86647	B
								-0.48305	B
								-1.63267	B
								-0.55228	B
								-0.6233	B
								0.05475	B
								-0.56499	B
								1.75773	B
								2.80591	B
								-0.59042	B
								0.34324	B
								-0.69754	B
								-1.28662	B
								0.1128	B
								0.97735	B
								0.06487	B
								-0.3021	B
								-0.198	B
								-0.66981	B
								-1.60425	B
								-0.26342	B
								0.91382	B
								0.16626	B
								-0.08786	B
								-0.49666	B
								-1.44118	B
								-1.28302	B
								1.0688	B
								0.3621	B
								0.65226	B
								0.81993	B
								0.51963	B
								1.13268	B
								-0.05643	B
								0.2649	B
								-1.69258	B
								-0.27115	B
								0.90212	B
								0.447	B
								-0.47075	B
								0.48842	B
								-0.67651	B
								0.5214	B
								0.26156	B
								0.52228	B
								-0.78783	B
								-0.97127	B
								-0.35335	B
								0.99761	B
								-0.7369	B
								1.21682	B
								0.27872	B
								-1.15109	B
								-1.9171	B
								-0.46728	B
								-0.04953	B
								2.56808	B
								0.21097	B
								0.08212	B
								-0.49631	B
								-0.31658	B
								1.09424	B
								0.4356	B
								0.11984	B
								0.5018	B
								1.00623	B
								-0.95792	B
								0.84311	B
								1.2096	B
								2.22819	B
								0.39061	B
								-0.57733	B
								-0.20745	B
								-0.36076	B
								1.09134	B
								-0.14934	B
								-0.47617	B
								0.22038	B
								-0.38514	B
								0.90503	B
								0.31868	B
								1.1607	B
								0.56608	B
								0.98745	B
								1.86595	B
								2.38365	B
								2.30548	B
								-0.04842	B
								0.82166	B
								0.051	B
								-1.47169	B
								1.65472	B
								-0.58415	B
								-0.23307	B
								-0.21926	B
								0.43315	B
								-0.75218	B
								-0.05722	B
								-0.65358	B
								-1.65851	B
								0.09228	B
								1.7943	B
								0.36751	B
								1.24227	B
								-0.1582	B
								-0.85125	B
								0.66505	B
								1.36175	B
								-0.53777	B
								-0.17818	B
								0.84926	B
								-0.29384	B
								-0.30434	B
								0.08381	B
								-0.34543	B
								-0.99089	B
								-1.81323	B
								-0.40071	B
								0.23084	B
								-0.08063	B
								-0.8214	B
								0.12131	B
								-0.23233	B
								-0.50337	B
								1.02284	B
								0.44944	B
								-1.68294	B
								-0.30981	B
								-0.18837	B
								-0.16697	B
								0.09763	B
								-0.34794	B
								-0.54544	B
								-0.23145	B
								-0.40686	B
								-1.75821	B
								0.0928	B
								-0.47526	B
								-0.90136	B
								0.84433	B
								0.06987	B
								-0.11753	B
								-0.49252	B
								-0.49394	B
								0.44919	B
								0.48895	B
								-0.13089	B
								1.17754	B
								0.11556	B
								1.03645	B
								0.02448	B
								-1.89365	B
								-1.29615	B
								1.00566	B
								-0.33018	B
								-0.5943	B
								-1.46656	B
								-1.50687	B
								0.1891	B
								-0.73705	B
								0.35585	B
								-0.35209	B
								0.10522	B
								-0.50149	B
								-0.60056	B
								1.4727	B
								-1.78551	B
								1.55125	B
								1.30371	B
								-0.51766	B
								0.82232	B
								-0.43289	B
								-1.08123	B
								-0.69244	B
								0.61923	B
								-0.43811	B
								-0.20668	B
								-1.687	B
								-0.29382	B
								-0.37335	B
								0.69599	B
								-1.35247	B
								-0.45063	B
								-0.24266	B
								-1.03387	B
								-0.39586	B
								-1.84055	B
								-0.32198	B
								-1.01894	B
								-0.24882	B
								0.28009	B
								-0.64411	B
								-0.43887	B
								0.33676	B
								-1.41246	B
								-1.81929	B
								-1.36131	B
								-0.38307	B
								-0.12015	B
								1.21515	B
								0.77111	B
								0.88189	B
								-0.25269	B
								-1.57546	B
								-0.62678	B
								-0.42367	B
								1.16926	B
								-1.07117	B
								-0.30092	B
								-0.77744	B
								2.4097	B
								-0.57342	B
								-0.58698	B
								-0.41409	B
								0.44457	B
								-0.51019	B
								-0.24596	B
								-0.6373	B
								2.30309	B
								-0.52359	B
								0.97512	B
								-0.32546	B
								0.98659	B
								-1.7228	B
								-0.27843	B
								-0.49912	B
								-0.53141	B
								-0.10534	B
								2.96594	B
								0.1815	B
								0.93074	B
								0.44242	B
								2.00995	B
								0.19774	B
								1.02102	B
								-0.91408	B
								0.74935	B
								1.63891	B
								-1.21932	B
								-0.49079	B
								-0.76675	B
								1.29383	B
								0.3693	B
								-1.68464	B
								-1.60994	B
								1.6937	B
								-0.17953	B
								0.67946	B
								-1.80788	B
								1.53467	B
								-1.00812	B
								-0.32696	B
								-0.17769	B
								1.96205	B
								1.10358	B
								1.49584	B
								-0.49494	B
								-0.79734	B
								1.13008	B
								0.03102	B
								-1.3338	B
								-1.73563	B
								-0.39396	B
								-1.15526	B
								0.6231	B
								-0.96322	B
								-1.66167	B
								-0.03411	B
								0.63944	B
								1.02636	B
								1.18937	B
								-0.17967	B
								1.17055	B
								-0.31322	B
								-1.14158	B
								-0.128	B
								1.74891	B
								0.14172	B
								-1.04669	B
								-1.60128	B
								0.6469	B
								0.62097	B
								0.02834	B
								0.18713	B
								1.09648	B
								0.92751	B
								-1.11849	B
								-0.28216	B
								2.81993	B
								2.00111	B
								0.18258	B
								0.03087	B
								0.26197	B
								1.45471	B
								-0.88666	B
								-1.40393	B
								0.2968	B
								-0.60123	B
								-1.29737	B
								0.43143	B
								-1.42228	B
								-0.46437	B
								-1.48131	B
								-1.60677	B
								-0.02539	B
								-0.88272	B
								-1.19269	B
								0.21125	B
								-1.22299	B
								-0.83752	B
								-1.34232	B
								-1.63316	B
								-1.70269	B
								1.10586	B
								-0.22324	B
								0.87806	B
								0.45644	B
								-0.23405	B
								2.21562	B
								-0.21576	B
								0.394	B
								-0.7101	B
								-0.00791	B
								-0.64512	B
								1.07671	B
								-1.49248	B
								1.03702	B
								1.96755	B
								-0.05261	B
								2.80159	C
								0.66728	C
								-1.31451	C
								-0.66056	C
								-0.2894	C
								-0.03448	C
								-0.24629	C
								0.06749	C
								1.15457	C
								-1.12974	C
								0.52443	C
								-0.99374	C
								-0.28385	C
								-2.00289	C
								0.16087	C
								-2.06882	C
								-0.78681	C
								-1.25448	C
								-0.01501	C
								0.10528	C
								0.25396	C
								0.50115	C
								-1.69816	C
								-0.23134	C
								-0.25406	C
								-1.10024	C
								-1.32884	C
								-0.80942	C
								0.00583	C
								-1.1425	C
								-1.41711	C
								-1.60074	C
								-1.26288	C
								-1.41931	C
								-0.16482	C
								-0.7887	C
								-1.09345	C
								-0.24722	C
								0.09609	C
								-0.23939	C
								-0.16651	C
								-0.52794	C
								1.92041	C
								-1.56948	C
								-0.1907	C
								0.00984	C
								0.9224	C
								-0.33001	C
								-0.11044	C
								1.66765	C
								-0.04107	C
								-0.06784	C
								-0.9317	C
								-1.42063	C
								-0.85492	C
								-0.35392	C
								-1.11879	C
								-0.22996	C
								-0.24263	C
								0.31159	C
								-0.95414	C
								-0.15894	C
								0.2701	C
								-1.89551	C
								1.19488	C
								-0.1007	C
								-0.2863	C
								-0.24156	C
								-0.12941	C
								0.76224	C
								-0.74405	C
								-0.46013	C
								-0.47466	C
								-1.91995	C
								-0.30196	C
								-1.19347	C
								0.06222	C
								-0.31606	C
								-0.86237	C
								-2.24612	C
								-0.2993	C
								-0.46879	C
								-0.80505	C
								0.41375	C
								-1.36625	C
								-1.31769	C
								-0.30041	C
								-1.15969	C
								0.44522	C
								1.3785	C
								-0.42184	C
								-0.83739	C
								-0.32466	C
								-0.62822	C
								-0.44018	C
								-0.16053	C
								-1.56077	C
								-0.1311	C
								1.45156	C
								-0.66845	C
								-1.24117	C
								-0.44165	C
								-0.5837	C
								-2.15024	C
								-0.09937	C
								-0.90372	C
								-0.7426	C
								-0.12294	C
								-0.24385	C
								-0.29662	C
								-1.89257	C
								-0.03017	C
								-0.93429	C
								0.5068	C
								1.23993	C
								-0.84806	C
								-0.00405	C
								0.89934	C
								0.05629	C
								-0.1076	C
								-0.97492	C
								1.73077	C
								-2.3512	C
								0.67067	C
								-0.88331	C
								0.30353	C
								-0.52963	C
								-1.01208	C
								1.39259	C
								0.53374	C
								1.97803	C
								-0.57154	C
								-0.69955	C
								-1.20031	C
								-0.27962	C
								-0.25862	C
								-1.07064	C
								-1.12747	C
								-0.2569	C
								-1.43748	C
								-0.51328	C
								1.73872	C
								1.13545	C
								-0.2151	C
								-0.12042	C
								0.24837	C
								-0.80425	C
								2.40126	C
								-0.34696	C
								-0.52826	C
								-0.56975	C
								0.39473	C
								1.97777	C
								-0.48761	C
								-0.61546	C
								-0.49743	C
								-0.3953	C
								-0.38224	C
								-0.45395	C
								0.52164	C
								-0.49921	C
								-0.53169	C
								-0.7311	C
								-0.42641	C
								-0.31987	C
								-1.49305	C
								-0.52654	C
								-0.60092	C
								-0.31047	C
								-0.9309	C
								-0.09216	C
								0.00808	C
								-0.43767	C
								-0.884	C
								-0.6415	C
								-0.35414	C
								0.1333	C
								1.88362	C
								-1.768	C
								-1.09721	C
								1.03817	C
								-0.63136	C
								0.59374	C
								-0.09071	C
								-0.56911	C
								-0.56543	C
								-1.05943	C
								1.00821	C
								1.17416	C
								0.75928	C
								2.15404	C
								1.92411	C
								-0.56046	C
								0.43892	C
								1.73388	C
								1.35294	C
								1.70192	C
								-0.16608	C
								-0.4163	C
								-0.86326	C
								1.00753	C
								-0.41847	C
								-0.58692	C
								-0.27097	C
								0.37586	C
								0.59601	C
								0.22121	C
								0.61499	C
								-0.52371	C
								-1.255	C
								0.97552	C
								0.91048	C
								-0.46048	C
								-0.36982	C
								-1.13497	C
								-0.28867	C
								-0.25752	C
								-2.78477	C
								-1.05051	C
								-0.65388	C
								-0.51332	C
								-0.97221	C
								0.47737	C
								0.41758	C
								-0.70566	C
								1.75384	C
								0.7486	C
								0.14259	C
								-0.5086	C
								1.55954	C
								2.01794	C
								-0.62026	C
								-1.19966	C
								-0.27586	C
								1.3557	C
								-0.99723	C
								-0.83472	C
								-0.5818	C
								-0.91338	C
								-0.94123	C
								1.83163	C
								1.47075	C
								-0.28342	C
								-0.34697	C
								1.26326	C
								0.48279	C
								-0.1923	C
								-0.42754	C
								-0.48351	C
								-0.27801	C
								-1.97365	C
								0.36388	C
								0.57939	C
								-0.39401	C
								-0.46683	C
								-1.44033	C
								-0.14174	C
								0.43544	C
								1.63885	C
								-0.32025	C
								-0.14218	C
								0.63588	C
								1.26447	C
								0.51815	C
								1.7446	C
								0.71185	C
								0.50826	C
								0.69707	C
								-0.36086	C
								0.78061	C
								0.61551	C
								1.3322	C
								2.56257	C
								-0.06605	C
								0.64232	C
								0.4325	C
								1.71583	C
								-0.48099	C
								0.3808	C
								-0.47666	C
								-1.6576	C
								-0.45119	C
								-0.49633	C
								1.64429	C
								0.62521	C
								0.1273	C
								-0.14032	C
								1.63304	C
								-0.76154	C
								-1.23085	C
								-0.69439	C
								0.65249	C
								0.34664	C
								1.0142	C
								1.36882	C
								-0.76585	C
								1.30029	C
								1.00299	C
								1.31836	C
								-0.54198	C
								-0.34062	C
								1.07215	C
								1.04531	C
								1.20274	C
								1.27096	C
								0.81685	C
								1.08873	C
								1.65143	C
								1.5235	C
								1.51765	C
								-0.41813	C
								2.01423	C
								1.54044	C
								0.99936	C
								0.96662	C
								1.59164	C
								0.79431	C
								-0.2911	C
								1.00835	C
								0.12846	C
								0.72629	C
								0.86325	C
								-0.83007	C
								0.89611	C
								-0.55149	C
								0.9072	C
								0.04574	C
								-0.54902	C
								0.94375	C
								0.70399	C
								0.3788	C
								1.27969	C
								-1.68229	C
								1.11222	C
								1.17718	C
								1.12266	C
								1.80554	C
								1.13424	C
								1.43238	C
								0.5398	C
								1.29651	C
								-0.37373	C
								-0.53527	C
								1.22364	C
								0.93969	C
								1.37573	C
								1.57545	C
								1.71121	C
								1.00954	C
								-1.17539	C
								1.58367	C
								0.2689	C
								-1.34654	D
								-1.19342	D
								1.00748	D
								-0.2686	D
								-0.17543	D
								0.88427	D
								-0.34379	D
								1.3105	D
								-0.65806	D
								1.99277	D
								-0.25347	D
								0.33113	D
								-1.02232	D
								-0.24794	D
								1.78164	D
								-0.48888	D
								-0.52603	D
								-0.69824	D
								-0.89321	D
								-0.66958	D
								-1.10707	D
								-0.7443	D
								-0.53056	D
								-0.35081	D
								-0.65636	D
								-0.21526	D
								0.97597	D
								-0.8617	D
								-0.77518	D
								0.43867	D
								0.49298	D
								0.4972	D
								1.23148	D
								1.6979	D
								0.27411	D
								0.21038	D
								-1.57186	D
								0.8927	D
								0.92974	D
								-0.86275	D
								-0.36771	D
								0.61401	D
								-1.55124	D
								1.31331	D
								-0.95901	D
								-0.62102	D
								0.68375	D
								0.88605	D
								0.10209	D
								-0.39204	D
								0.16044	D
								0.01389	D
								-0.04833	D
								0.31795	D
								-0.79269	D
								0.14707	D
								0.60834	D
								0.47064	D
								1.64069	D
								1.06635	D
								-0.71693	D
								-1.62521	D
								-0.23356	D
								-1.6809	D
								-1.04458	D
								-0.93317	D
								-0.64727	D
								-0.7603	D
								1.95646	D
								-0.36392	D
								0.37101	D
								0.58696	D
								-3.69868	D
								0.88018	D
								0.19567	D
								-1.37026	D
								-1.13048	D
								-0.11624	D
								-0.2841	D
								-1.90853	D
								0.86992	D
								-0.33326	D
								-0.58826	D
								-1.20609	D
								2.5163	D
								0.62016	D
								-0.39416	D
								-0.43046	D
								1.52718	D
								-0.59948	D
								-1.02712	D
								-0.01957	D
								-0.40113	D
								-0.66814	D
								0.79923	D
								0.64526	D
								0.23588	D
								0.59039	D
								3.17505	D
								-0.8164	D
								1.05272	D
								-0.41385	D
								0.23811	D
								-0.00368	D
								-0.55887	D
								0.48378	D
								0.87769	D
								-0.96843	D
								-0.03139	D
								-0.13327	D
								1.21256	D
								1.33542	D
								0.3806	D
								-0.61461	D
								-1.7084	D
								-0.15561	D
								0.85022	D
								-0.65701	D
								1.47554	D
								0.16651	D
								-0.37088	D
								1.94885	D
								-0.05752	D
								-0.21596	D
								0.03478	D
								-0.88066	D
								1.83317	D
								-1.86883	D
								-0.35791	D
								1.3819	D
								0.57396	D
								0.63873	D
								1.29031	D
								1.02347	D
								-0.74403	D
								0.85785	D
								-0.83054	D
								-0.60514	D
								-0.4966	D
								-0.78907	D
								-1.40142	D
								-0.51152	D
								1.26716	D
								-1.24808	D
								-0.43183	D
								-0.21157	D
								0.55947	D
								1.54807	D
								-0.02674	D
								-0.62675	D
								-0.76488	D
								-0.69459	D
								-0.51725	D
								0.02321	D
								-0.3865	D
								0.35504	D
								0.11455	D
								-1.16459	D
								-0.76667	D
								-0.1766	D
								0.26776	D
								0.63853	D
								0.73856	D
								-0.10433	D
								-1.57827	D
								2.24062	D
								0.33512	D
								-3.48361	D
								0.25449	D
								0.07963	D
								0.23318	D
								-0.67803	D
								-1.03703	D
								-0.605	D
								0.56931	D
								0.32269	D
								0.6863	D
								0.52486	D
								-0.72818	D
								-0.44759	D
								-0.16883	D
								-0.43377	D
								0.18282	D
								-0.13387	D
								0.16758	D
								-0.97243	D
								-0.32339	D
								-0.15854	D
								0.56474	D
								0.78368	D
								-0.32952	D
								-0.35896	D
								0.22455	D
								0.09029	D
								1.40613	D
								-0.22514	D
								-0.66202	D
								-0.98211	D
								-1.14822	D
								-0.71743	D
								-0.74578	D
								-1.94646	D
								0.01256	D
								0.08433	D
								-1.12786	D
								1.15241	D
								-0.39589	D
								0.38726	D
								-0.6331	D
								-0.33134	D
								-0.80729	D
								-2.7461	D
								-0.47766	D
								-0.04716	D
								0.02122	D
								0.14793	D
								1.17916	D
								2.30526	D
								1.93793	D
								1.86657	D
								-0.63568	D
								-0.20842	D
								0.04719	D
								-0.69515	D
								-0.9859	D
								0.34678	D
								-0.24363	D
								0.05429	D
								0.09164	D
								0.5917	D
								0.07639	D
								-0.23132	D
								-0.60279	D
								0.08903	D
								0.55015	D
								-0.62768	D
								-0.5675	D
								1.23161	D
								0.6073	D
								-1.81582	D
								-0.95013	D
								-0.95591	D
								-0.87258	D
								0.32155	D
								-1.00613	D
								-0.39282	D
								0.57168	D
								0.6202	D
								0.26109	D
								-0.70456	D
								-0.31048	D
								0.86825	D
								0.69742	D
								0.14565	D
								0.29332	D
								0.32472	D
								0.71864	D
								0.62493	D
								0.99986	D
								2.40796	D
								-2.86632	D
								-1.18077	D
								-0.87723	D
								1.93705	D
								-0.19834	D
								-1.09662	D
								0.99864	D
								0.13508	D
								0.79331	D
								-0.90732	D
								-0.4437	D
								-1.05842	D
								2.11263	D
								1.02071	D
								0.53881	D
								-1.64476	D
								0.71627	D
								0.59796	D
								0.7558	D
								-1.50169	D
								1.00503	D
								-1.17514	D
								-0.66036	D
								1.14945	D
								0.49804	D
								0.50583	D
								-0.57281	D
								0.07506	D
								-0.91298	D
								-0.6079	D
								0.03257	D
								-0.19006	D
								-0.35192	D
								0.33785	D
								-0.58619	D
								1.17009	D
								1.30313	D
								1.746	D
								1.41189	D
								-1.18631	D
								-0.05792	D
								-0.30371	D
								0.33035	D
								-0.07636	D
								-0.14114	D
								0.60024	D
								0.11801	D
								-1.64353	D
								0.05998	D
								0.56991	D
								2.65518	D
								1.28358	D
								-1.06029	D
								-0.40878	D
								-1.06921	D
								0.11845	D
								-0.36889	D
								-0.3379	D
								2.25721	D
								0.59834	D
								-1.41535	D
								-0.79573	D
								0.95868	D
								1.79046	D
								1.77057	D
								0.4068	D
								1.34764	D
								-0.15267	D
								-0.93064	D
								0.32988	D
								-1.47574	D
								0.16876	D
								1.15018	D
								-0.97716	D
								0.56735	D
								-0.69994	D
								-1.64054	D
								0.28856	D
								-0.9168	D
								-0.29157	D
								0.2254	D
								-0.62448	D
								-0.74237	D
								0.52548	D
								1.30375	D
								-0.53924	D
								1.02309	D
								-0.49137	D
								1.79478	D
								1.71804	D
								3.2809	D
								-0.39198	D
								-2.16599	E
								-0.35494	E
								0.14979	E
								-0.24664	E
								-0.50597	E
								-0.24533	E
								0.0214	E
								0.40223	E
								1.17282	E
								2.3739	E
								-0.07539	E
								0.24276	E
								-0.20724	E
								0.02201	E
								1.0688	E
								-0.31179	E
								-0.3245	E
								-0.34808	E
								0.68982	E
								-0.2496	E
								-0.01271	E
								-0.1482	E
								0.4797	E
								-0.82486	E
								-0.51226	E
								-1.04732	E
								-0.06703	E
								-0.64331	E
								0.00103	E
								0.04103	E
								-0.22988	E
								1.62448	E
								-2.5421	E
								0.22338	E
								-0.01901	E
								-1.94192	E
								-1.54817	E
								0.25876	E
								-0.80485	E
								0.05529	E
								-1.07038	E
								-1.31042	E
								-2.00356	E
								-0.12211	E
								0.61748	E
								-0.79543	E
								-0.99029	E
								-0.01886	E
								-1.48808	E
								-0.7762	E
								-0.51413	E
								0.27396	E
								-0.06726	E
								-0.13339	E
								-1.21493	E
								-0.8269	E
								0.55644	E
								-0.55072	E
								-1.30341	E
								0.69102	E
								0.23931	E
								-3.67766	E
								0.54153	E
								0.05471	E
								-0.35417	E
								-0.49691	E
								0.12648	E
								-0.56077	E
								-0.77484	E
								0.73528	E
								-1.97811	E
								0.01911	E
								0.63976	E
								0.99854	E
								0.37473	E
								-0.47566	E
								1.21831	E
								0.19589	E
								0.1088	E
								0.15231	E
								0.50745	E
								0.57535	E
								-0.91098	E
								0.57197	E
								-0.67562	E
								-0.14976	E
								-0.24469	E
								1.04755	E
								-4.04888	E
								-0.06223	E
								-0.37428	E
								1.23574	E
								1.33291	E
								-0.57438	E
								-0.31971	E
								-0.27723	E
								-0.47483	E
								-0.12975	E
								0.73716	E
								-1.12478	E
								-1.58382	E
								-0.40648	E
								-0.86545	E
								-0.64958	E
								0.06358	E
								0.98838	E
								-1.00181	E
								1.34622	E
								0.92909	E
								1.06234	E
								2.46082	E
								-1.36029	E
								0.27911	E
								0.24739	E
								0.06705	E
								-0.24532	E
								0.64259	E
								0.21306	E
								-1.08847	E
								0.81563	E
								-0.55484	E
								-1.18073	E
								-0.67592	E
								0.2628	E
								-0.29759	E
								-0.10926	E
								-0.03707	E
								-0.00159	E
								0.34555	E
								-0.58621	E
								-0.31639	E
								2.02364	E
								-0.56818	E
								-0.24551	E
								-0.25373	E
								-1.11635	E
								0.11488	E
								-0.66545	E
								-0.83479	E
								0.23358	E
								0.67382	E
								-0.69617	E
								-1.72634	E
								0.63563	E
								-0.68388	E
								0.5434	E
								0.59317	E
								-0.82223	E
								0.55315	E
								0.53439	E
								0.9601	E
								-0.02374	E
								-0.45343	E
								1.1817	E
								1.22539	E
								0.59322	E
								-0.15604	E
								0.24098	E
								-0.29066	E
								0.69603	E
								0.56959	E
								0.39983	E
								0.64337	E
								0.65988	E
								0.33347	E
								0.1595	E
								0.55486	E
								-0.55114	E
								0.4988	E
								1.02399	E
								-0.31707	E
								0.24302	E
								1.36339	E
								0.3614	E
								0.30112	E
								-0.29244	E
								0.23287	E
								-0.57427	E
								0.82485	E
								-1.01518	E
								-2.35426	E
								-0.40035	E
								0.39046	E
								-0.81329	E
								0.95209	E
								-1.21104	E
								-1.04069	E
								-1.77593	E
								-1.11318	E
								-0.45665	E
								-1.15329	E
								0.64246	E
								0.66757	E
								2.04529	E
								0.39505	E
								-0.26877	E
								-0.91667	E
								0.17351	E
								0.13309	E
								1.13522	E
								0.27046	E
								0.7218	E
								1.05783	E
								0.58334	E
								0.06527	E
								1.25992	E
								-0.89981	E
								0.31276	E
								0.88756	E
								-0.17243	E
								-0.2805	E
								-2.45327	E
								0.60051	E
								1.59945	E
								-0.35543	E
								-0.45885	E
								-0.67057	E
								-0.2192	E
								0.28114	E
								0.55404	E
								0.13128	E
								-1.17991	E
								0.66015	E
								0.39788	E
								0.71956	E
								0.46164	E
								0.49816	E
								0.796	E
								-0.39993	E
								0.17244	E
								-0.39616	E
								0.705	E
								0.16482	E
								1.15578	E
								0.44547	E
								-0.4113	E
								0.49912	E
								0.54731	E
								-0.34828	E
								0.0942	E
								0.77519	E
								-0.9047	E
								-0.00051	E
								0.72258	E
								1.42556	E
								-0.25756	E
								1.15188	E
								-0.37995	E
								0.55712	E
								-0.10971	E
								-0.95217	E
								-0.69268	E
								-0.47482	E
								0.72075	E
								0.31843	E
								-3.09715	E
								-0.0579	E
								-0.23754	E
								0.25198	E
								-1.00811	E
								-0.11341	E
								2.25866	E
								0.1473	E
								-0.3482	E
								-0.18899	E
								-1.19312	E
								0.81374	E
								1.97717	E
								-2.41288	E
								-1.15292	E
								0.7651	E
								-0.10934	E
								-1.26995	E
								0.41555	E
								0.41474	E
								-0.12215	E
								-2.69037	E
								0.32578	E
								0.16222	E
								0.00518	E
								-1.64183	E
								0.50443	E
								-0.01525	E
								-0.62848	E
								0.72406	E
								1.92452	E
								-3.96064	E
								-1.47449	E
								-2.54045	E
								-0.59873	E
								0.1772	E
								-0.12715	E
								-0.38565	E
								-0.69884	E
								1.07819	E
								1.43749	E
								0.92797	E
								0.87075	E
								1.21106	E
								0.15711	E
								-0.81344	E
								1.34794	E
								1.19638	E
								2.75222	E
								1.79772	E
								0.20229	E
								1.93198	E
								0.30679	E
								0.20793	E
								-1.46357	E
								0.78816	E
								-0.38757	E
								0.5187	E
								1.91517	E
								0.68174	E
								0.19283	E
								2.83064	E
								-0.88964	E
								-1.93361	E
								0.26528	E
								0.30819	E
								1.88052	E
								-0.72686	E
								0.9218	E
								0.13592	E
								0.35947	E
								1.98906	E
								-0.21028	E
								1.78499	E
								0.29918	E
								0.4431	E
								0.59188	E
								1.38857	E
								0.51745	E
								0.35576	E
								0.14037	E
								-0.66482	E
								1.88784	E
								1.15268	E
								-0.56751	E
								-1.43767	E
								-0.1379	E
								-0.35595	E
								0.5842	E
								1.23625	E
								0.93099	E
								-0.63818	E
								0.1377	E
								1.29896	E
								0.19555	E
								-1.16978	E
								-1.46304	E
								4.69412	F
								3.43185	F
								2.5172	F
								1.48829	F
								1.45842	F
								2.18032	F
								1.82084	F
								2.05574	F
								2.70896	F
								2.28035	F
								2.05125	F
								1.74491	F
								1.74433	F
								1.45217	F
								2.50811	F
								1.41826	F
								1.81553	F
								1.51227	F
								2.06857	F
								2.20627	F
								1.76065	F
								2.27671	F
								1.20517	F
								1.09811	F
								1.32714	F
								0.189	F
								0.58258	F
								0.63279	F
								1.02456	F
								0.58715	F
								1.19416	F
								2.11227	F
								0.72754	F
								1.03645	F
								1.85566	F
								0.72389	F
								-0.14106	F
								0.68599	F
								0.98741	F
								0.71216	F
								0.71043	F
								0.70108	F
								1.80674	F
								0.88413	F
								0.60112	F
								0.58611	F
								0.92441	F
								0.82319	F
								0.68021	F
								0.93219	F
								0.53147	F
								0.72279	F
								0.42318	F
								0.36341	F
								0.10896	F
								0.57703	F
								0.61897	F
								0.82653	F
								0.9766	F
								0.84509	F
								0.25438	F
								0.06151	F
								0.97854	F
								-0.08768	F
								0.65516	F
								0.21846	F
								0.14614	F
								-0.0462	F
								0.80209	F
								0.86025	F
								-0.13158	F
								-0.01133	F
								-0.09352	F
								-0.43323	F
								0.08118	F
								-0.14735	F
								1.00835	F
								0.35144	F
								0.0875	F
								-0.79513	F
								0.20705	F
								-0.29036	F
								-0.44174	F
								0.06642	F
								-0.63441	F
								-0.12179	F
								-0.04075	F
								-0.07851	F
								-0.2857	F
								0.63278	F
								-0.11414	F
								-0.17864	F
								0.00724	F
								-0.08385	F
								0.03992	F
								0.34074	F
								-0.38056	F
								0.14762	F
								0.46456	F
								-0.38361	F
								-0.40975	F
								0.08445	F
								-0.38013	F
								-0.5307	F
								-0.07019	F
								0.09743	F
								-0.25009	F
								0.23404	F
								0.05358	F
								0.08917	F
								-0.07497	F
								-0.51477	F
								-0.1867	F
								0.54077	F
								0.65042	F
								-0.33954	F
								0.09809	F
								0.4628	F
								0.33724	F
								0.18896	F
								-0.12765	F
								0.85864	F
								-0.28684	F
								0.24788	F
								-0.42395	F
								0.15329	F
								0.10366	F
								-0.31491	F
								0.56421	F
								0.56181	F
								0.68868	F
								0.45956	F
								0.12238	F
								-0.15355	F
								0.02556	F
								0.17596	F
								-0.18557	F
								-0.39862	F
								-0.10502	F
								-0.08097	F
								0.16643	F
								0.64006	F
								0.39603	F
								-0.01044	F
								-0.03342	F
								0.50558	F
								0.39964	F
								0.86665	F
								0.09773	F
								0.3374	F
								0.14843	F
								0.33301	F
								1.13269	F
								0.19427	F
								0.11162	F
								0.26719	F
								0.01111	F
								0.01971	F
								0.27141	F
								0.59586	F
								0.18718	F
								0.21111	F
								0.0134	F
								0.11513	F
								0.0851	F
								1e-05	F
								0.19218	F
								0.18679	F
								0.11241	F
								0.00684	F
								0.04231	F
								0.37844	F
								0.04482	F
								0.23566	F
								0.24368	F
								0.2168	F
								0.42534	F
								0.7692	F
								-0.22274	F
								-0.15595	F
								0.32361	F
								-0.13311	F
								0.35197	F
								-0.14963	F
								0.08382	F
								-0.36585	F
								-0.41067	F
								0.60381	F
								0.28878	F
								0.52488	F
								1.16823	F
								0.6444	F
								0.23929	F
								0.48604	F
								1.20704	F
								0.80568	F
								0.95565	F
								-0.00466	F
								0.12056	F
								0.38541	F
								0.74908	F
								-0.11526	F
								0.22608	F
								0.213	F
								0.33133	F
								0.76993	F
								0.19412	F
								0.50177	F
								0.13895	F
								-0.18454	F
								0.39571	F
								-0.04793	F
								-0.02423	F
								0.25813	F
								-0.10468	F
								0.17192	F
								0.20169	F
								-0.38955	F
								0.12447	F
								0.44772	F
								-0.03073	F
								-0.4148	F
								0.29763	F
								-0.03505	F
								-0.08982	F
								0.89245	F
								0.69035	F
								0.70819	F
								0.03874	F
								0.83517	F
								0.97887	F
								0.1376	F
								-0.31879	F
								0.0543	F
								0.81197	F
								-0.09654	F
								0.13214	F
								-0.02472	F
								-0.10913	F
[truncated: 817 more rows]

## Sheet: 工作表2
解說總變異量
元件	初始特徵值			平方和負荷量萃取			轉軸平方和負荷量
	總數	變異數的 %	累積%	總數	變異數的 %	累積%	總數	變異數的 %	累積%
1	11.2074	25.4714	25.4714	11.2074	25.4714	25.4714	9.51295	21.6203	21.6203
2	6.83395	15.5317	41.0031	6.83395	15.5317	41.0031	3.68027	8.36426	29.9846
3	3.93017	8.9322	49.9353	3.93017	8.9322	49.9353	3.58758	8.1536	38.1382
4	2.02647	4.60561	54.5409	2.02647	4.60561	54.5409	2.88798	6.56359	44.7018
5	1.52857	3.47401	58.0149	1.52857	3.47401	58.0149	2.85823	6.49597	51.1978
6	1.38751	3.15344	61.1683	1.38751	3.15344	61.1683	2.64689	6.01566	57.2134
7	1.32771	3.01752	64.1859	1.32771	3.01752	64.1859	2.57381	5.84956	63.063
8	1.11298	2.52949	66.7153	1.11298	2.52949	66.7153	1.60704	3.65237	66.7153
9	0.939757	2.13581	68.8512
10	0.887887	2.01793	70.8691
11	0.790467	1.79652	72.6656
12	0.778042	1.76828	74.4339
13	0.710398	1.61454	76.0484
14	0.6641	1.50932	77.5577
15	0.644175	1.46403	79.0218
16	0.57191	1.2998	80.3216
17	0.560885	1.27474	81.5963
18	0.543375	1.23494	82.8313
19	0.512282	1.16428	83.9955
20	0.48582	1.10414	85.0997
21	0.462478	1.05109	86.1508
22	0.43455	0.987614	87.1384
23	0.420069	0.954703	88.0931
24	0.411206	0.93456	89.0276
25	0.378048	0.859199	89.8868
26	0.353918	0.80436	90.6912
27	0.347834	0.790532	91.4817
28	0.329078	0.747905	92.2296
29	0.32526	0.739227	92.9689
30	0.287971	0.65448	93.6233
31	0.282322	0.641642	94.265
32	0.264422	0.600958	94.8659
33	0.236636	0.537809	95.4037
34	0.228524	0.519373	95.9231
35	0.225911	0.513434	96.4366
36	0.2138	0.485909	96.9225
37	0.207952	0.472618	97.3951
38	0.204603	0.465006	97.8601
39	0.187496	0.426128	98.2862
40	0.182838	0.415541	98.7018
41	0.167083	0.379735	99.0815
42	0.151308	0.343882	99.4254
43	0.139584	0.317235	99.7426
44	0.113253	0.257394	100
萃取法：主成份分析。

## Sheet: 工作表3
轉軸後的成份矩陣a									Label	Domain	Item	A	B	C	D	E	F	G	H
	元件								B	Attitude to	1.Concern patients’ needs		0.667325
	1	2	3	4	5	6	7	8		patients	2. Express contentment for patients		0.760559
VAR00039	0.862241									(B)	3. Express happiness for patients		0.826449
VAR00038	0.831063										4. Like to interact with patients		0.790639
VAR00040	0.818583										5. Feel enthusiasm for patients		0.760289
VAR00036	0.787581								E	Persevering	6. Resist expressing my true feelings to patients					0.613608
VAR00037	0.778137									€	7. Express my emotions in performance					0.637003
VAR00033	0.761694										8. With cheerful emotions always					0.674934
VAR00030	0.73516										9. Be happy every day					0.743878
VAR00035	0.734781										10. Hide true feelings for fitting corporate image					0.695946
VAR00042	0.727349								F	Team works	11. Participate in the medical team decision						0.803658
VAR00032	0.721396									(F)	12.Ask helps for medical concerns						0.872998
VAR00041	0.705268										13. Provide cares to medical teams						0.855668
VAR00034	0.658049								C	Diversified	14. Express many different emotions			0.771808
VAR00029	0.631145									©	15. Make effortS to feel kind emotions			0.848568
VAR00028	0.600108										16. Display different emotions.			0.830173
VAR00043	0.563145										17. Display different kinds of emotions.			0.855543
VAR00044	0.556745								D	Adjustment	18. Remain kind feeling no mater any happened				0.790443
VAR00003		0.826449								(D)	19.Hide true feelings when dealing with patients				0.805861
VAR00004		0.790639									20. Fake emotions when dealing with patients.				0.81781
VAR00002		0.760559									21. Even not feeling better, still with good emotions						-0.40409
VAR00005		0.760289							H	Behavior	22. Behave differently against my true feelings								0.805404
VAR00001		0.667325								(H)	23. Often Express good emotions to patients								0.615308
VAR00017			0.855543								24. Try to stay calm to patients				0.553119
VAR00015			0.848568						G	Physical	1. Headaches							0.649539
VAR00016			0.830173							Health	2. Inappetence							0.553504
VAR00014			0.771808							(G)	3. Loss of sleep over worry							0.56556
VAR00020				0.81781					A	Mental	4. Easily scared	0.600108
VAR00019				0.805861						Health	5. Hand tremble	0.631145
VAR00018				0.790443						(A)	6. Tense and nervy	0.73516
VAR00024				0.553119							7. Unhappy indigestion							0.561568
VAR00009					0.743878						8. Couldn’t overcome difficulties	0.721396
VAR00010					0.695946						9. Unhappy	0.761694
VAR00008					0.674934						10. crying more than usual	0.658049
VAR00007					0.637003						11. Difficulty enjoy day-to-day activities	0.734781
VAR00006					0.613608						12. Couldn’t overcome difficulties	0.787581
VAR00012						0.872998					13. Daily work affected	0.778137
VAR00013						0.855668					14. I am feel that you can't play a useful role in life	0.831063
VAR00011						0.803658					15. I am losing interest in things	0.862241
VAR00021						-0.40409					16. Feeling unhappy and depressed	0.818583
VAR00025							0.649539				17. I want to end my life	0.705268
VAR00027							0.56556				18. I am often feel weak	0.727349
VAR00031							0.561568				19. I am feel uncomfortable in your stomach	0.563145
VAR00026							0.553504				20. I am tired easily	0.556745
VAR00022								0.805404				16	5	4	4	5	4	4	2
VAR00023								0.615308
萃取方法：主成分分析。 旋轉方法：旋轉方法：含 Kaiser 常態化的 Varimax 法。
a. 轉軸收斂於 8 個疊代。
